# Supplementary material for: Gut microbiome determines therapeutic effects of OCA on NAFLD by modulating bile acid metabolism
Source: NPJ Biofilms Microbiomes. 2023 May 31;9:29. doi: 10.1038/s41522-023-00399-z (PMC10232493; doi:10.1038/s41522-023-00399-z)
Supplement: Supplementary file 3 — Supplementary Table 2 [file 41522_2023_399_MOESM3_ESM.xlsx]

## Sheet: Sheet1
Supplementary Table 2. Abundance of 4930 reference SGBs in ND, HFD, and OCA groups
Group	ND	ND	ND	ND	ND	ND	ND	ND	ND	ND	ND	HFD	HFD	HFD	HFD	HFD	HFD	HFD	HFD	HFD	HFD	HFD	OCA	OCA	OCA	OCA	OCA	OCA	OCA	OCA	OCA	OCA
SampleID	G11	G12	G13	G14	G15	G16	G17	G18	G19	G110	G112	G31	G32	G33	G34	G37	G38	G39	G310	G311	G312	G313	G42	G43	G44	G45	G46	G47	G48	G49	G410	G411
AsnicarF_2017__MV_FEI1_t1Q14__bin_9	0.0339009	0.037109	0.0257772	0.0277431	0.0290713	0.0334818	0.0361558	0.0305022	0.0305403	0.0431887	0.0398668	0.0417515	0.034552	0.0164649	0.0155536	0.0231881	0.0422506	0.0202404	0.0171946	0.0235396	0.0251225	0.0137153	0.169643	0.0254006	0.0230859	0.0199252	0.0343167	0.0158143	0.0363311	0.0152204	0.0235553	0.0252085
AsnicarF_2017__MV_FEI4_t2Q15__bin_2	0.0553239	0.0640694	0.0389684	0.0601436	0.0493601	0.044403	0.0683185	0.049293	0.0572905	0.0629153	0.0608491	0.0571937	0.0369904	0.0299123	0.0793486	0.0367456	0.0749443	0.146112	0.117987	0.44308	0.183256	0.282722	0.0464596	0.0697843	0.0281276	0.0803908	0.0428827	0.0253645	0.0436078	0.0263635	0.028854	0.0435039
AsnicarF_2017__MV_FEI4_t2Q15__bin_5	0.0453584	0.0406866	0.029821	0.0412888	0.0470166	0.0461811	0.0488084	0.0395542	0.05207	0.0638995	0.0520726	0.0349127	0.0296154	0.0179297	0.0333608	0.0339308	0.0364028	0.0550902	0.04343	0.177993	0.0497414	0.0699314	0.0400602	0.0280811	0.0191525	0.042821	0.0442941	0.019506	0.0300728	0.0176465	0.0201959	0.0303599
AsnicarF_2017__MV_FEI5_t2Q14__bin_2	5.80257	5.16216	3.03573	10.5336	0.0958588	0.399201	0.786051	1.27132	1.63536	0.968482	8.84307	0.0487159	0.0602635	0.0263314	0.0261668	0.0342526	0.0397095	0.0640224	0.0679795	0.0718198	0.0831192	0.0287921	0.0651257	0.0368007	0.538695	0.0492927	0.642011	0.518246	0.91811	0.138323	0.663459	0.483119
AsnicarF_2017__MV_FEM2_t1Q14__bin_30	0.395407	0.14286	0.28327	0.156674	0.168836	0.225516	0.0698064	0.292499	0.332009	0.357516	0.191566	0.210505	0.042613	0.0389239	0.0362456	0.0437302	0.109722	0.0512245	0.0844265	0.113929	0.0574768	0.0395657	0.0413996	0.0583981	0.0255434	0.041597	0.0715744	0.0193308	0.0505687	0.101944	0.04266	0.0505149
BackhedF_2015__SID103_12M__bin_6	0.489698	0.506344	0.374829	0.199291	0.34094	0.474641	0.541275	0.397093	0.503873	0.696136	0.341481	0.679016	0.471743	0.276458	0.100738	0.436906	0.333924	0.14725	0.121252	0.128176	0.384395	0.132137	0.331687	0.256533	0.253232	0.390962	0.171145	0.0665582	0.0823052	0.172376	0.108431	0.253705
BackhedF_2015__SID103_4M__bin_4	0.174401	0.151637	0.126053	0.0981031	0.138622	0.159229	0.171218	0.16511	0.148605	0.190387	0.147723	0.189756	0.149312	0.106961	0.0481097	0.125952	0.114391	0.0695914	0.0546902	0.0721917	0.116272	0.0556547	0.121336	0.0701007	0.0716259	0.125198	0.0819118	0.0621491	0.0860695	0.0641859	0.0452401	0.102606
BackhedF_2015__SID105_12M__bin_10	0.040592	0.0437207	0.0293461	0.0382965	0.0398442	0.0345594	0.0451786	0.0379026	0.0391842	0.0480208	0.0560568	0.0424718	0.0402361	0.0234629	0.0226338	0.0313155	0.0304294	0.027531	0.0347888	0.0316436	0.0343864	0.0193797	0.162751	0.0295607	0.0275398	0.036281	0.368756	0.522092	0.625326	0.0359879	0.174191	0.0508702
BackhedF_2015__SID105_12M__bin_7	0.0154006	0.0165204	0.0109825	0.0148476	0.0198272	0.0166157	0.0165898	0.0164751	0.0184493	0.0201843	0.0159422	0.0120587	0.0138627	0.00680973	0.00600045	0.0114876	0.00742824	0.0182361	0.00848849	0.0125949	0.0112898	0.0108296	0.0237454	0.00891866	0.00497698	0.0106679	0.0183763	0.00977117	0.00702585	0.0106269	0.00805644	0.00981361
BackhedF_2015__SID105_4M__bin_14	0.0432253	0.0443965	0.0273281	0.0434682	0.0382179	0.0297334	0.0403853	0.031753	0.0404814	0.0438283	0.0485862	0.030181	0.0274816	0.0122488	0.0155696	0.0193342	0.0259137	0.0300121	0.0200209	0.0331392	0.0288702	0.0183725	0.035265	0.0136639	0.00984241	0.0207655	0.0485128	0.0215074	0.0491947	0.0804745	0.0157071	0.0226181
BackhedF_2015__SID105_4M__bin_17	0.0219756	0.0209464	0.0116618	0.018179	0.0251938	0.0152199	0.024959	0.0188761	0.025737	0.0260675	0.0240903	0.012831	0.0126924	0.00839048	0.00723118	0.0122919	0.010178	0.0222503	0.0157341	0.0376552	0.0196606	0.016084	0.0239188	0.00936835	0.00558942	0.00966899	0.0183027	0.00768362	0.00952685	0.0057789	0.00868854	0.0121422
BackhedF_2015__SID105_4M__bin_1	0.053363	0.0542982	0.0566339	0.0424774	0.0518728	0.0673745	0.0683978	0.0551307	0.0585285	0.0652527	0.0609602	0.0961579	0.0667772	0.064519	0.021819	0.0581738	0.0505295	0.0395635	0.0373944	0.0360278	0.0555823	0.0272586	0.0476635	0.0607462	0.0225078	0.0586511	0.0565249	0.0299131	0.0917195	0.0432887	0.0347748	0.046057
BackhedF_2015__SID105_M__bin_7	0.100195	0.114527	0.0787552	0.0745456	0.0821236	0.114655	0.121407	0.101068	0.0943146	0.121519	0.0994569	0.122898	0.0941226	0.0447459	0.0223326	0.0649295	0.0636171	0.0415144	0.0320098	0.0403389	0.0620331	0.0248827	0.0678477	0.0557032	0.0470284	0.0575049	0.0657899	0.0250642	0.0452596	0.0415408	0.0439941	0.0596303
BackhedF_2015__SID10_4M__bin_11	0.28926	0.380568	0.140498	0.329011	0.109937	0.0857181	0.38396	0.135317	0.175959	0.170848	0.547205	0.207872	0.128092	0.0755515	0.062686	0.0934564	0.148929	0.113678	0.14877	0.140358	0.126083	0.0534196	0.091833	0.189598	0.0454061	0.110336	0.154466	0.157081	0.118514	0.0410587	0.307126	0.130372
BackhedF_2015__SID10_M__bin_16	0.0905339	0.0980196	0.0605641	0.100852	0.0681347	0.0575678	0.114696	0.0900673	0.132441	0.0837303	0.162917	0.0957351	0.0592723	0.0285275	0.0259428	0.0544231	0.108475	0.0557371	0.0538365	0.0633417	0.062119	0.0332516	0.0584218	0.0529378	0.0211337	0.0452639	0.122192	0.311949	0.0445114	0.0327104	0.223592	0.0602555
BackhedF_2015__SID10_M__bin_28	0.164262	0.147231	0.133067	0.104364	0.159803	0.191687	0.192101	0.193767	0.174779	0.208256	0.154223	0.190616	0.156915	0.102765	0.0441063	0.103428	0.0790856	0.0651061	0.0501075	0.0523654	0.11149	0.0416624	0.122106	0.0758242	0.0691849	0.103897	0.163812	0.0373564	0.0733708	0.0921559	0.0504153	0.117556
BackhedF_2015__SID128_12M__bin_11	0.103826	0.113547	0.0682315	0.119644	0.0724928	0.186341	0.379115	0.363974	0.626491	0.208586	9.61648	0.546286	0.467251	0.226516	0.0361271	0.088746	0.487814	0.0542916	0.053634	0.192363	0.0586064	0.0434801	0.172467	0.0906733	0.350115	0.139827	1.9083	5.90518	2.44039	0.253057	2.39365	0.627611
BackhedF_2015__SID128_12M__bin_37	0.102933	0.106706	0.0840863	0.0613901	0.0949361	0.122663	0.144117	0.0927199	0.0892601	0.140365	0.0935755	0.121453	0.0931772	0.0719434	0.0260366	0.0735209	0.0624733	0.0383162	0.0339539	0.032082	0.0695624	0.029423	0.0909453	0.069111	0.0776842	0.0692534	0.0460244	0.0168757	0.0270926	0.0272307	0.0478324	0.0494071
BackhedF_2015__SID128_4M__bin_12	1.94077	1.90443	0.708887	3.17436	0.668524	0.38377	2.05882	0.781945	1.32643	0.567832	2.55639	0.530966	0.401618	0.475206	0.335493	0.633259	1.56482	1.00152	1.27903	1.37503	0.721374	0.34009	0.434296	0.890909	0.102998	1.51921	1.82159	4.83993	1.16923	0.227471	1.59686	0.602763
BackhedF_2015__SID128_4M__bin_2	0.117701	0.101456	0.0620877	0.109447	0.18869	0.0953557	0.238267	0.113836	0.15207	0.151147	0.111749	0.0807791	0.0886837	0.0514663	0.0603513	0.11913	0.112159	0.0684037	0.0608567	0.0838165	0.102052	0.0865905	0.109423	0.0572536	0.0390487	0.0611381	0.122841	0.176967	0.147592	0.0541231	0.0343	0.0795877
BackhedF_2015__SID128_M__bin_40	0.125643	0.138244	0.0822354	0.127399	0.179029	0.112465	0.195983	0.130331	0.134539	0.160413	0.167534	0.127093	0.142896	0.0677256	0.0314739	0.0820187	0.0682626	0.0657181	0.0405333	0.0545869	0.081576	0.0526527	0.124169	0.0391328	0.0403606	0.0722479	0.107365	0.0282275	0.0582217	0.123359	0.0387749	0.0583566
BackhedF_2015__SID12_4M__bin_10	0.0640072	0.0688554	0.0339022	0.0534055	0.0521102	0.0388612	0.0671533	0.0409247	0.0541997	0.0651751	0.060574	0.0382638	0.0257063	0.0149318	0.0124997	0.0254371	0.0220201	0.0254366	0.0185906	0.0288534	0.0265287	0.0162615	0.0388569	0.0173618	0.0123709	0.0219116	0.032106	0.0111496	0.0159755	0.0149498	0.01473	0.0227786
BackhedF_2015__SID130_12M__bin_14	0.100726	0.103122	0.0514447	0.102945	0.134316	0.0884298	0.128756	0.0930733	0.119878	0.119748	0.177759	0.0547008	0.0873024	0.0414204	0.0429956	0.0729095	0.0551091	0.0908173	0.0558505	0.116314	0.0988504	0.0891671	0.130309	0.0407701	0.0630841	0.0609299	0.480836	1.09532	0.138809	0.208981	0.128039	0.124799
BackhedF_2015__SID130_12M__bin_8	0.159247	0.163963	0.125059	0.0966334	0.165605	0.169554	0.22248	0.175366	0.167859	0.203613	0.159801	0.183109	0.161781	0.147279	0.0832919	0.253265	0.207933	0.0990668	0.0825923	0.127194	0.219808	0.0589282	0.154772	0.0769325	0.124033	0.175127	0.124847	0.0342748	0.0788201	0.0839351	0.0459602	0.112391
BackhedF_2015__SID133_12M__bin_18	0.325493	0.140798	0.1741	0.442239	0.146166	0.238267	0.139029	0.266924	0.596178	0.285188	0.290125	0.162673	0.0733025	0.0320363	0.0711898	0.101052	0.107882	0.0591389	0.0734508	0.0859016	0.071984	0.0400625	0.0696265	0.0396982	0.0316721	0.0400255	0.127168	0.190797	0.0845012	0.0398757	0.149343	0.0719475
BackhedF_2015__SID133_4M__bin_15	0.1463	0.144999	0.117031	0.0944693	0.156842	0.155301	0.216491	0.137004	0.170311	0.187759	0.15997	0.567677	0.186819	0.129436	0.0513382	0.135868	0.123888	0.069457	0.0547484	0.060975	0.141238	0.0485965	0.134228	0.0900932	0.0588849	0.113354	0.0867912	0.0885139	0.111001	0.0508396	0.0473898	0.081846
BackhedF_2015__SID133_4M__bin_6	0.327062	0.346903	0.152884	0.528149	0.136872	0.123931	0.526197	0.182716	0.490657	0.353248	2.05837	0.557995	1.01045	0.0990424	1.76477	0.204643	0.467798	0.193397	0.223218	0.308629	0.860896	0.0714522	0.124623	0.377669	0.192835	0.240732	0.257631	1.11513	0.279206	0.0624417	4.25804	0.359959
BackhedF_2015__SID133_M__bin_46	0.183268	0.168255	0.16507	0.113108	0.393952	0.227769	0.371238	0.230499	0.205585	0.327688	0.22836	0.394521	0.242048	0.377957	0.13129	0.152188	0.107458	0.0921442	0.04233	0.054338	0.141975	0.0699666	0.14667	0.136324	0.0933604	0.269449	0.0724023	0.0197548	0.0285003	0.0568161	0.0335576	0.0980762
BackhedF_2015__SID137_4M__bin_9	0.0792093	0.0628554	0.038091	0.09124	0.13334	0.0432398	0.0649629	0.0463975	0.0637648	0.0693087	0.0709851	0.151453	0.0468291	0.298651	1.97876	0.59572	4.03	40.7815	17.3847	18.0229	28.9759	76.2405	0.873824	18.0504	0.017461	0.0386359	0.103068	0.139119	1.02762	0.279977	0.0615368	0.617451
BackhedF_2015__SID137_M__bin_52	0.20749	0.231437	0.189743	0.114326	0.181421	0.242573	0.249806	0.200955	0.209652	0.306825	0.211797	0.308888	0.246608	0.176588	0.0713053	0.228066	0.253117	0.0957086	0.101478	0.091088	0.221149	0.0825727	0.209439	0.197883	0.132487	0.238273	0.110657	0.0421857	0.0580639	0.0797594	0.0625833	0.123555
BackhedF_2015__SID137_M__bin_55	0.0725544	0.0763082	0.0551503	0.0612872	0.0710481	0.0813513	0.0806624	0.0827081	0.0926501	0.0988	0.073985	0.0795832	0.0557603	0.0354582	0.0320207	0.0678456	0.0709687	0.0419427	0.0358033	0.0723398	0.114024	0.0395212	0.056631	0.101321	0.0368951	0.0770774	0.139465	0.0392033	0.0913374	0.0510842	0.0470366	0.09419
BackhedF_2015__SID150_4M__bin_2	0.126042	0.134831	0.0637582	0.125315	0.194584	0.120909	0.176948	0.118894	0.154835	0.163731	0.132083	0.0799669	0.112381	0.0538856	0.0478377	0.0866683	0.059699	0.100593	0.0586949	0.0959636	0.0807802	0.0778839	0.24028	0.0529114	0.05527	0.0831443	0.165273	0.0876317	0.0543961	0.163785	0.0541532	0.109827
BackhedF_2015__SID150_B__bin_1	0.0669338	0.0922509	0.0411822	0.064262	0.0977927	0.0557237	0.0856955	0.0586611	0.0726472	0.0770532	0.12556	0.0638074	0.0604649	0.0479556	3.12368	0.272723	0.864773	0.632172	0.913304	4.42029	0.377262	1.93591	0.0900936	0.161419	0.469595	1.83967	0.0751242	0.0679699	0.144973	0.0433098	0.0322488	0.0475481
BackhedF_2015__SID157_12M__bin_15	0.33881	0.278493	0.319488	0.150789	0.221015	0.282486	0.275977	0.252127	0.197129	0.306506	0.229156	0.287894	0.267846	0.257717	0.170402	0.25501	0.282368	0.145476	0.139644	0.169095	0.278205	0.0748381	0.209305	0.196552	0.242499	0.20273	0.0886151	0.0371137	0.0946328	0.0974971	0.0604094	0.239261
BackhedF_2015__SID157_4M__bin_5	0.0151974	0.015162	0.0103915	0.0148733	0.0160127	0.010465	0.0152011	0.0120824	0.015375	0.0152286	0.016934	0.0118734	0.0102925	0.00534644	0.00521693	0.0078279	0.0106716	0.00949828	0.00657027	0.00999632	0.0119267	0.0086272	0.0119907	0.00659697	0.00350366	0.00645396	0.0141268	0.0050708	0.0104666	0.0133224	0.0245276	0.006442
BackhedF_2015__SID172_12M__bin_31	0.00556348	0.00689828	0.00537931	0.00550082	0.00482104	0.00708754	0.00721265	0.00795753	0.00681986	0.00786887	0.0074361	0.00816824	0.00667747	0.00323636	0.00154304	0.00602049	0.00687967	0.00480159	0.00361634	0.00474656	0.00448904	0.00282637	0.00490901	0.00694878	0.00528778	0.00726389	0.00772559	0.00387173	0.0184665	0.00637954	0.00546315	0.00630202
BackhedF_2015__SID172_M__bin_21	0.0478752	0.0498933	0.0341884	0.0443802	0.051125	0.0539703	0.0589676	0.0548007	0.0526101	0.061229	0.0565028	0.0404439	0.0386034	0.0275213	0.0184779	0.0319105	0.039325	0.041274	0.034754	0.0477114	0.0540011	0.0321276	0.0516472	0.0365106	0.019213	0.050609	0.0547705	0.0670723	0.08345	0.0397305	0.0225415	0.0352424
BackhedF_2015__SID172_M__bin_69	0.0101628	0.00986652	0.00931261	0.00804186	0.00859578	0.0104954	0.0095308	0.0118218	0.0126508	0.0183971	0.0142925	0.0147913	0.00781383	0.00344248	0.00406294	0.00539317	0.0164679	0.0205283	0.00671437	0.0239264	0.0307892	0.00956506	0.00443859	0.00686234	0.0119549	0.0103988	0.0320611	0.01219	0.0856027	0.0220333	0.0107575	0.0125816
BackhedF_2015__SID179_4M__bin_23	0.113883	0.11038	0.0638047	0.139252	0.0876517	0.0686052	0.162174	0.103433	0.158857	0.112668	0.909747	0.119684	0.101962	0.0525373	0.0336501	0.0710343	0.118774	0.0622637	0.0696621	0.102326	0.0876495	0.036154	0.0838434	0.0529803	0.0328903	0.0889366	0.115407	0.213566	0.0849526	0.0381038	0.503417	0.0812471
BackhedF_2015__SID179_4M__bin_6	0.0743916	0.0813168	0.0504347	0.0764746	0.0551887	0.0427658	0.0825402	0.0485566	0.060845	0.0617073	0.0997161	0.0553254	0.0449869	0.0213777	0.0296795	0.0764694	0.100642	0.0412971	0.0431325	0.0620303	0.0466519	0.0238934	0.0431235	0.0428465	0.0321401	0.0445321	0.224103	0.496351	0.221055	0.045929	0.207547	0.0756709
BackhedF_2015__SID179_M__bin_4	0.153077	0.219986	0.0880495	0.21773	0.34483	0.398113	1.07781	0.511384	2.24648	0.371926	0.351148	0.0799085	0.131632	0.059491	0.0521889	0.106273	0.0977439	0.0932017	0.0512065	0.138989	0.121827	0.0847672	0.299944	0.0503569	0.0415165	0.0777943	0.201874	0.18164	0.148	0.0798262	0.0772842	0.127669
BackhedF_2015__SID180_12M__bin_10	0.434011	0.56143	0.199091	0.387012	0.136842	0.103547	0.49714	0.146892	0.187714	0.240343	0.514314	0.207635	0.100706	0.0392907	0.0357304	0.0693812	0.0973386	0.0741477	0.0784036	0.0950015	0.0677218	0.0451611	0.0706393	0.103095	0.0357427	0.0588169	0.14509	0.0492761	0.0931273	0.0704955	0.0804371	0.0710228
BackhedF_2015__SID180_B__bin_6	0.0315586	0.0317344	0.0176257	0.0280945	0.0382347	0.0254894	0.0365787	0.0295993	0.0314423	0.0359634	0.031727	0.0208681	0.0170481	0.0107419	0.0178357	0.0145422	0.0159751	0.0234412	0.0181982	0.0611278	0.0195447	0.0206311	0.0318968	0.0129089	0.00851573	0.0284998	0.0306722	0.0138607	0.0209331	0.012124	0.015782	0.0189122
BackhedF_2015__SID181_4M__bin_2	0.00581739	0.00707988	0.00511901	0.00474056	0.00613594	0.00713869	0.0071566	0.00647792	0.0066982	0.0091977	0.00616052	0.00705068	0.00606981	0.00331492	0.00241423	0.005082	0.00408432	0.00406525	0.00337416	0.00463586	0.0057631	0.00265045	0.00636607	0.00497115	0.00620107	0.00514935	0.0104499	0.00496109	0.0387717	0.00910649	0.00564916	0.00759495
BackhedF_2015__SID181_M__bin_58	0.152561	0.146051	0.136135	0.0861788	0.138125	0.171356	0.214188	0.143568	0.133428	0.194287	0.132557	0.174263	0.157539	0.122256	0.0621165	0.127191	0.0954399	0.0602066	0.0478817	0.0549686	0.0979433	0.0420056	0.124434	0.0743822	0.0764789	0.140059	0.0696459	0.0213586	0.0353029	0.0491514	0.0344477	0.0740955
BackhedF_2015__SID184_4M__bin_17	0.062401	0.0680339	0.0463818	0.0528973	0.061401	0.0620873	0.0794141	0.0630462	0.0673722	0.0826022	0.0707602	0.0658336	0.0545275	0.0295655	0.0248357	0.0414079	0.0406939	0.0360428	0.0299495	0.0359349	0.0437979	0.0214505	0.0514273	0.0334715	0.022188	0.0453739	0.0541656	0.021024	0.0374545	0.0269489	0.0249268	0.036454
BackhedF_2015__SID18_4M__bin_12	0.0130115	0.0106823	0.0108152	0.00691878	0.00742642	0.0255912	0.00963518	0.0235486	0.0157138	0.0187757	0.00861822	0.0222135	0.00713108	0.00481167	0.00536863	0.00962204	0.0203863	0.0322269	0.0226678	0.0296559	0.0416945	0.0246827	0.00734499	0.0247354	0.00217731	0.00480244	0.0294553	0.0104854	0.108606	0.0314983	0.0124368	0.0233772
BackhedF_2015__SID18_B__bin_7	0.0359926	0.0385779	0.0322315	0.0344749	0.0289909	0.039079	0.047077	0.0398581	0.0327785	0.0436304	0.0489803	0.0546824	0.0364836	0.0178781	0.0147624	0.0279594	0.0365077	0.0246944	0.0242944	0.0270021	0.0350576	0.0169356	0.02806	0.0279913	0.0275554	0.028297	0.0467143	0.021302	0.0755372	0.028416	0.0285138	0.0361994
BackhedF_2015__SID1_4M__bin_16	0.0111133	0.0147548	0.0115043	0.00871723	0.0124874	0.0146795	0.0148824	0.0131342	0.0110839	0.0124708	0.0148957	0.0186854	0.0152365	0.00963647	0.0325071	0.0279915	0.0373887	0.0237403	0.0255922	0.0158135	0.0305799	0.0250317	0.0147525	0.0150302	0.0607813	0.00985167	0.0173454	0.0147611	0.051419	0.0326286	0.0099451	0.0251748
BackhedF_2015__SID1_4M__bin_2	0.0504777	0.0573093	0.0325813	0.0441359	0.0538175	0.0441207	0.067924	0.0465701	0.05148	0.0612766	0.057776	0.0442699	0.0404714	0.0210958	0.0341511	0.0301758	0.0416847	0.0399495	0.0496309	0.154542	0.0427775	0.0709837	0.0476375	0.037781	0.0293598	0.0446014	0.0418718	0.0229036	0.0527964	0.0353434	0.0288678	0.0441667
BackhedF_2015__SID1_4M__bin_4	0.0648059	0.0756482	0.0442885	0.0725662	0.0800727	0.0593036	0.0753013	0.0643381	0.0833928	0.0826435	0.0796519	0.0526377	0.0503295	0.0265987	0.0292888	0.0430476	0.0387197	0.0556201	0.0416461	0.0952008	0.0536604	0.0503921	0.0737654	0.031448	0.0283799	0.0411299	0.0594968	0.0271855	0.0338148	0.0491636	0.0227638	0.0345252
BackhedF_2015__SID1_M__bin_5	0.038326	0.0464283	0.0353271	0.0356292	0.0341937	0.0366576	0.0482366	0.0361303	0.0384631	0.0517139	0.0514809	0.0407242	0.0344498	0.0174115	0.0241472	0.0267978	0.0344037	0.032361	0.0243922	0.0351376	0.0432321	0.0238261	0.0302338	0.0335833	0.0206885	0.0298919	0.0361664	0.0383279	0.064872	0.0255012	0.0191477	0.027532
BackhedF_2015__SID201_B__bin_4	0.0417014	0.0462503	0.0331755	0.0418906	0.0285076	0.0307534	0.0453774	0.0322613	0.0385385	0.0448518	0.0541859	0.0502068	0.0316652	0.0174192	0.011183	0.0229013	0.0352515	0.0287207	0.0231815	0.0310083	0.0291556	0.015827	0.0278862	0.0296345	0.0235084	0.0297786	0.0364446	0.0215773	0.0430396	0.0224533	0.0252537	0.0290644
BackhedF_2015__SID201_M__bin_30	0.0304572	0.0333833	0.0231257	0.0234754	0.0261467	0.0282874	0.0331834	0.0347421	0.0302939	0.0334137	0.0317731	0.0285156	0.0216259	0.00980827	0.0102746	0.0180711	0.0201677	0.0136593	0.014873	0.0194042	0.0195665	0.00984615	0.0239573	0.0155217	0.0102651	0.0177878	0.0174015	0.0133582	0.0156872	0.0101984	0.0158603	0.0140127
BackhedF_2015__SID203_12M__bin_3	0.107156	0.114545	0.0630336	0.139008	0.0711767	0.0909055	0.326913	0.115458	0.173259	0.121348	1.0352	0.0905016	0.0665102	0.0332439	0.0778093	0.0429166	0.1555	0.104485	0.110957	0.234358	0.065226	0.0348717	0.126422	0.105337	0.0321875	0.0710597	0.245511	0.181456	0.0924182	0.0382949	0.69735	0.195428
BackhedF_2015__SID203_B__bin_3	0.0745351	0.0819665	0.0436026	0.0693976	0.100467	0.0647052	0.0885828	0.0660352	0.0855953	0.0983655	0.0785798	0.050882	0.0579808	0.0296181	0.494692	0.0547635	0.0432223	0.0785672	0.0539139	0.195151	0.0598054	0.0708526	0.218503	0.0345664	0.0556325	0.106064	0.0994974	0.250195	0.0480352	0.055485	0.0888134	0.110585
BackhedF_2015__SID203_B__bin_5	0.0661264	0.0707404	0.0393002	0.0639817	0.092223	0.0637892	0.0871226	0.067329	0.0969256	0.0917805	0.0701054	0.0407942	0.0443601	0.0228934	0.036284	0.0433593	0.0485914	0.133013	0.0867357	0.106804	0.135396	0.190963	0.0720537	0.0703643	0.0209044	0.0491853	0.0625515	0.0243665	0.0500676	0.0340878	0.0265976	0.0558822
BackhedF_2015__SID224_M__bin_20	0.0047958	0.00562166	0.00311612	0.00462917	0.00320909	0.00551624	0.00510297	0.00501698	0.00463121	0.00714781	0.00506967	0.00778876	0.00491801	0.00219868	0.00140643	0.00299448	0.00373048	0.00400137	0.00293623	0.00330894	0.00464406	0.00278126	0.00329306	0.00429143	0.0024285	0.00299919	0.0208386	0.011279	0.0978131	0.0246892	0.00910713	0.0117089
BackhedF_2015__SID229_12M__bin_34	0.0944901	0.0898598	0.0537172	0.0988241	0.128639	0.103688	0.146155	0.0858742	0.136625	0.13475	0.113355	0.0558381	0.0614253	0.0420294	0.0390795	0.0681013	0.0494079	0.0657307	0.0451955	0.0745587	0.0650202	0.0576661	0.112926	0.0385001	0.0312538	0.0436053	0.138668	0.0438516	0.0466519	0.0686667	0.0298082	0.0578037
BackhedF_2015__SID229_4M__bin_8	0.0351492	0.0385222	0.0256496	0.0309619	0.036717	0.0393634	0.0383277	0.0357134	0.0372903	0.0504649	0.0427157	0.0396629	0.0399697	0.0198509	0.013082	0.0253303	0.0257987	0.0201203	0.0203967	0.0215447	0.027046	0.0148409	0.0357851	0.0262257	0.0163317	0.0251127	0.031231	0.0156794	0.0383704	0.0213819	0.0189061	0.0272527
BackhedF_2015__SID238_4M__bin_2	0.0496085	0.0564191	0.0348197	0.0424542	0.047084	0.0433079	0.0557511	0.0496984	0.0451504	0.0589872	0.0565454	0.0476844	0.0413722	0.0175077	0.017801	0.0287022	0.0332676	0.029938	0.0225442	0.0343861	0.0316201	0.0200824	0.0489198	0.0260605	0.0150927	0.0274035	0.0423609	0.0214803	0.0360688	0.0307427	0.0308162	0.033285
BackhedF_2015__SID238_4M__bin_4	0.0562074	0.0817043	0.0252694	0.0567941	0.0848127	0.0558534	0.0612273	0.0559882	0.0583764	0.0863883	0.0809655	0.0471062	0.0851559	0.0257224	0.0165699	0.0325775	0.0280579	0.0425423	0.0231602	0.0328851	0.0320831	0.0204648	0.178829	0.0161156	0.033195	0.0236694	0.0414352	0.0245534	0.0217402	0.0667153	0.033324	0.060692
BackhedF_2015__SID238_M__bin_26	0.126676	0.109912	0.114576	0.0668356	0.121161	0.190591	0.204131	0.124711	0.240464	0.300424	0.128343	0.180174	0.216877	0.117902	0.0347755	0.113162	0.0918179	0.067518	0.0534616	0.0430668	0.134527	0.0392986	0.139632	0.0882192	0.0742571	0.146717	0.0854216	0.0224597	0.0728973	0.046763	0.0336606	0.0638917
BackhedF_2015__SID240_12M__bin_21	0.0362291	0.047968	0.031322	0.0401373	0.0273683	0.0369621	0.0447581	0.0381128	0.0367688	0.0464995	0.0543405	0.0527942	0.0433025	0.0239959	0.0207757	0.0268728	0.0436167	0.04273	0.0345033	0.0413572	0.0530556	0.0293271	0.0277535	0.0455354	0.0485088	0.0585204	0.196034	0.12005	0.985219	0.224449	0.126138	0.125704
BackhedF_2015__SID241_12M__bin_12	0.0690543	0.065352	0.0426426	0.0629362	0.0810119	0.0598276	0.0980702	0.0606443	0.0768355	0.079362	0.0691156	0.0482096	0.0497974	0.0315999	0.0222193	0.0461904	0.037084	0.0405715	0.0246459	0.0468712	0.0449964	0.0296835	0.0690422	0.0360234	0.0173918	0.0363239	0.0504783	0.022146	0.0236488	0.0286805	0.034799	0.0363089
BackhedF_2015__SID241_4M__bin_9	0.0781576	0.0857635	0.0746212	0.0535247	0.0742236	0.140509	0.0948131	0.1197	0.0999714	0.127098	0.0779157	0.121171	0.102323	0.049318	0.028133	0.0651354	0.0717374	0.0458936	0.0383004	0.0512801	0.0762775	0.0285801	0.0692997	0.0739256	0.0717042	0.0738781	0.0973773	0.0376342	0.080466	0.051593	0.0465619	0.0843818
BackhedF_2015__SID244_12M__bin_16	0.103686	0.0943102	0.0670566	0.0868148	0.112729	0.0887991	0.126746	0.102023	0.129413	0.119757	0.10293	0.0784251	0.0639803	0.0356296	0.0310484	0.0637695	0.0503583	0.0545624	0.0391501	0.0557273	0.0923915	0.0394257	0.0960134	0.0540109	0.030162	0.0568892	0.117	0.0391637	0.0613298	0.0672067	0.0409246	0.06909
BackhedF_2015__SID263_4M__bin_22	0.10087	0.104292	0.0971886	0.0601182	0.0881419	0.144847	0.12866	0.128158	0.118342	0.154016	0.0841657	0.140425	0.112015	0.059128	0.0389941	0.0713666	0.08195	0.052723	0.0447711	0.037683	0.100603	0.0302995	0.0855475	0.088681	0.0658864	0.0923738	0.109909	0.0373452	0.0926059	0.0601124	0.0502071	0.118716
BackhedF_2015__SID265_B__bin_5	0.101343	0.104942	0.0496109	0.104315	0.141837	0.0896842	0.127165	0.0870937	0.131642	0.128792	0.0963986	0.0618293	0.0681212	0.0373392	0.0378167	0.078848	0.0482546	0.0695009	0.0424607	0.0725167	0.0651327	0.0612453	0.132299	0.0387394	0.0303297	0.0503308	0.191016	0.0379078	0.0438197	0.0493125	0.0324436	0.0699887
BackhedF_2015__SID265_B__bin_7	0.0838997	0.116534	0.0421108	0.0904849	0.144543	0.108839	0.120541	0.0847105	0.108219	0.133132	0.101783	0.0658041	0.0906938	0.0396971	0.0395854	0.084219	0.0430986	0.0930039	0.062626	0.0706972	0.0657547	0.0633121	0.229502	0.0400606	0.0474755	0.0574034	0.274657	0.0955386	0.0682801	0.107585	0.0456641	0.0870099
BackhedF_2015__SID268_12M__bin_33	0.629524	0.427443	0.203317	0.298182	0.708239	3.65442	1.04113	0.621975	1.32644	0.580869	1.25843	0.578733	1.19907	1.32597	0.138846	0.3692	0.452576	0.463281	0.748032	0.300863	2.42626	0.480424	0.913322	0.292978	5.23967	0.357531	1.033	0.436717	0.40549	0.576619	0.938565	0.20282
BackhedF_2015__SID268_B__bin_4	0.048016	0.0569461	0.0263265	0.0477716	0.0653818	0.0371719	0.0573398	0.0436271	0.0525124	0.060689	0.0488839	0.0362049	0.0319784	0.0165551	0.0141165	0.0285047	0.0279853	0.0273326	0.0205667	0.0304746	0.0259522	0.0217432	0.0473046	0.021194	0.0125271	0.0273684	0.033682	0.0147124	0.0193845	0.0165529	0.0224782	0.0250423
BackhedF_2015__SID268_M__bin_29	0.110738	0.0975776	0.0498274	0.10793	0.115537	0.0821195	0.111266	0.0796689	0.11121	0.110592	0.111818	0.0655428	0.0643356	0.0325608	0.0401846	0.0842485	0.0605688	0.109674	0.0832386	0.0997485	0.126755	0.188992	0.107632	0.0593542	0.0311313	0.24475	0.101911	0.0963979	0.0586261	0.0605306	0.0474703	0.0781666
BackhedF_2015__SID26_B__bin_10	0.0886994	0.0819073	0.0439528	0.0937702	0.11032	0.0931008	0.113713	0.0758962	0.122542	0.111974	0.0828273	0.0511801	0.0463802	0.0287448	0.0274167	0.0544448	0.0445057	0.0498233	0.0382272	0.0636744	0.0482417	0.0507684	0.0943772	0.0333789	0.0245329	0.046347	0.0983528	0.036925	0.0301017	0.0333384	0.0252714	0.044497
BackhedF_2015__SID26_B__bin_7	0.0490987	0.0523911	0.0265349	0.0429626	0.0554746	0.033556	0.0548391	0.0380077	0.0479828	0.0523247	0.0458351	0.0311942	0.0279426	0.0145513	0.0109171	0.0210123	0.0194806	0.0250025	0.0164552	0.0310111	0.0305672	0.0212056	0.0403822	0.0144193	0.0119596	0.0221527	0.0324669	0.0171977	0.0194951	0.0193978	0.014957	0.0236621
BackhedF_2015__SID272_M__bin_2	0.00581907	0.00694643	0.00555219	0.00660365	0.00384298	0.00521156	0.00572938	0.00612148	0.00484647	0.00642161	0.00931096	0.00565446	0.00331391	0.00245132	0.00477541	0.00402447	0.00367626	0.00502988	0.00580065	0.00389244	0.00571096	0.00198087	0.00263204	0.00761982	0.00477792	0.00441766	0.00964569	0.00712166	0.0360526	0.0101172	0.00411821	0.00598585
BackhedF_2015__SID274_M__bin_51	0.0619721	0.0879443	0.0370143	0.0590813	0.0925824	0.0717675	0.0700172	0.0713279	0.0699671	0.102765	0.0814285	0.0791954	0.0872042	0.0331513	0.0460256	0.0694792	0.0606458	0.0911317	0.0530531	0.056912	0.0951718	0.066023	0.186763	0.0664869	0.0531534	0.0639678	0.175235	0.0886312	0.213404	0.116733	0.0519826	0.0790966
BackhedF_2015__SID281_M__bin_36	0.00379477	0.00527412	0.00288726	0.00243038	0.00389906	0.00466896	0.00552711	0.00464977	0.00468523	0.00616127	0.00456034	0.00520371	0.00387954	0.00322426	0.010112	0.0115824	0.0205275	0.0246381	0.0115885	0.0448138	0.0423133	0.0211872	0.00496801	0.0156005	0.0415386	0.0335334	0.0102315	0.0216724	0.0345133	0.0103343	0.00578968	0.00687967
BackhedF_2015__SID282_4M__bin_9	0.021288	0.0264997	0.0160041	0.018493	0.0211609	0.0236903	0.020939	0.0247542	0.0253136	0.0354927	0.0294958	0.0306604	0.0224138	0.0094265	0.00895998	0.0123097	0.0176719	0.0154646	0.0104874	0.0173113	0.01939	0.00747691	0.0237357	0.0160762	0.011866	0.0167344	0.0219233	0.00861591	0.0219169	0.0124388	0.0213049	0.0206047
BackhedF_2015__SID326_12M__bin_31	0.17566	0.188304	0.122568	0.0990429	0.164397	0.139761	0.262584	0.236579	0.186875	0.21366	0.167235	0.264381	0.129315	0.0937232	0.0500814	0.133184	0.085494	0.0525497	0.0382746	0.0516121	0.0938708	0.0456339	0.105092	0.0728182	0.0697661	0.147776	0.0600321	0.0293064	0.0286136	0.0377349	0.0276145	0.061835
BackhedF_2015__SID335_M__bin_15	0.203618	0.213023	0.108019	0.189642	0.0965376	0.0727198	0.161743	0.105216	0.140457	0.137048	0.368354	0.155713	0.199014	0.0437163	0.0386719	0.0536571	0.0929994	0.0737632	0.0651327	0.0600851	0.0710508	0.0232922	0.0744728	0.069059	0.042306	0.0581001	0.121748	0.0487845	0.116476	0.0486401	0.0468007	0.0925692
BackhedF_2015__SID335_M__bin_63	0.123264	0.133254	0.0791367	0.0989181	0.108744	0.0929989	0.110807	0.104796	0.0995633	0.134024	0.112331	0.104117	0.105285	0.038199	0.0373079	0.0566566	0.0613613	0.0646899	0.0427628	0.0554077	0.0634193	0.0395744	0.136596	0.0469261	0.0374353	0.0442116	0.0703267	0.0320039	0.0492721	0.0456198	0.054236	0.0765989
BackhedF_2015__SID338_4M__bin_5	0.0588245	0.0497478	0.0432922	0.0426634	0.0546533	0.0508322	0.0660943	0.0607278	0.0522994	0.0646866	0.0608923	0.070597	0.0445989	0.0272106	0.02503	0.037073	0.0391692	0.044264	0.0241094	0.040003	0.0493443	0.0259273	0.0395714	0.0384723	0.0238257	0.0350879	0.0436885	0.0213957	0.0828509	0.0282993	0.0329567	0.0402606
BackhedF_2015__SID338_M__bin_57	0.0527348	0.0607931	0.0394427	0.0621034	0.0430895	0.0492702	0.048406	0.0520793	0.0506508	0.0578315	0.0757521	0.0707081	0.0430745	0.0213205	0.0293208	0.0379681	0.055287	0.0613203	0.046164	0.0708489	0.106127	0.0645796	0.0417086	0.0719666	0.0372536	0.0579976	0.0877304	0.0462482	0.176686	0.177822	0.0477381	0.0427082
BackhedF_2015__SID341_4M__bin_2	0.0317326	0.0402497	0.0233582	0.0296849	0.0435655	0.040624	0.0336469	0.0364452	0.0347113	0.0509998	0.0461569	0.037426	0.0447891	0.0199849	0.0145977	0.0318831	0.025769	0.0304095	0.0191654	0.0230631	0.0244661	0.0144859	0.0664141	0.0226598	0.0186274	0.03163	0.0419697	0.0281262	0.0179323	0.0337876	0.0214982	0.031233
BackhedF_2015__SID343_M__bin_20	0.273303	0.286495	0.16088	0.14999	0.316013	0.341742	1.4574	0.303983	0.543482	0.536411	0.237244	0.35246	0.318325	0.518346	0.182658	0.152813	0.117686	0.0877474	0.0546296	0.0624473	0.195442	0.0399197	0.192339	0.297395	0.0771142	0.176089	0.0642009	0.0272192	0.0418478	0.0962362	0.0566384	0.138283
BackhedF_2015__SID343_M__bin_27	0.078206	0.0669375	0.0424182	0.0770929	0.0980113	0.0788846	0.131634	0.0698777	0.118916	0.109362	0.0774103	0.0448075	0.0504785	0.0274283	0.062061	0.0549425	0.0435816	0.0584065	0.0407224	0.102079	0.06718	0.0601891	0.0790474	0.0352216	0.0233423	0.0520737	0.109842	0.0734727	0.0454093	0.0437872	0.0328448	0.0422032
BackhedF_2015__SID345_4M__bin_14	0.507296	0.743446	0.275116	0.25224	0.362716	0.515916	0.80896	0.320751	0.665172	0.896456	0.552802	1.06872	0.383425	0.513456	0.114914	0.259495	0.203891	0.114299	0.090066	0.113443	0.353235	0.102302	0.287538	0.208103	0.268542	0.373868	0.133038	0.0748276	0.106974	0.0917501	0.0497225	0.117503
BackhedF_2015__SID345_4M__bin_6	0.309738	0.293874	0.303334	0.159528	0.668545	0.499491	0.448112	0.453322	0.707653	0.507241	0.420356	0.537248	0.561462	0.625118	0.117843	0.24449	0.244754	0.109781	0.0895567	0.0948471	0.312735	0.101512	0.399672	0.262004	0.10561	0.19813	0.14343	0.0363233	0.0856044	0.162532	0.17096	0.261177
BackhedF_2015__SID350_12M__bin_3	0.150178	0.074722	0.11349	0.202314	0.0805536	0.138842	0.0718001	0.140084	0.37279	0.139049	0.174423	0.0803811	0.0645001	0.0329092	0.0393773	0.0509097	0.058532	0.0449681	0.0363471	0.0418316	0.0526169	0.0303265	0.0636424	0.0473379	0.027561	0.051039	0.0915338	0.040604	0.0711394	0.0415806	0.254236	0.0780411
BackhedF_2015__SID367_4M__bin_1	0.0414727	0.0542252	0.027638	0.034059	0.0410721	0.0452277	0.0525759	0.0399185	0.0404027	0.0646445	0.0499271	0.0552255	0.0419907	0.0185429	0.0132876	0.0327582	0.0316323	0.0276168	0.0249274	0.0288011	0.0306724	0.0184245	0.0442753	0.0263913	0.0214805	0.0302124	0.0372745	0.0186039	0.0293714	0.0213527	0.023124	0.0316692
BackhedF_2015__SID367_4M__bin_21	0.0333188	0.0361917	0.022897	0.0291123	0.0326594	0.0348488	0.0348038	0.0353348	0.0354509	0.0436885	0.0354927	0.0339526	0.0316595	0.0154399	0.0112118	0.0207943	0.0189066	0.0199882	0.0166269	0.0180057	0.0229064	0.0119808	0.0332633	0.0239464	0.014103	0.0198148	0.0247142	0.00932344	0.0186368	0.0238462	0.0161913	0.0270025
BackhedF_2015__SID377_4M__bin_15	0.174707	0.149238	0.0814419	0.292076	0.0809121	0.604426	1.16748	1.02568	2.43859	0.750145	37.028	1.75623	1.84869	0.668253	0.222114	0.135957	0.284585	0.120665	0.150948	0.219339	0.733934	0.0385784	0.789325	0.0897971	1.20006	0.071931	0.17298	0.849907	0.319377	0.0602871	3.05582	0.412786
BackhedF_2015__SID383_M__bin_5	0.0353898	0.0396045	0.0282814	0.030072	0.02948	0.0416279	0.0377718	0.0355388	0.038218	0.0401625	0.0414931	0.0486319	0.028354	0.0295973	0.0402728	0.0492882	0.0807076	0.132125	0.0717985	0.178095	0.196629	0.155485	0.031138	0.0832062	0.103243	0.143752	0.072768	0.121019	0.237866	0.0640672	0.0247432	0.045778
BackhedF_2015__SID385_4M__bin_1	0.0657923	0.0815661	0.0390122	0.0698123	0.0904088	0.0704077	0.0660143	0.0646085	0.0766642	0.0981447	0.0880771	0.0498992	0.0727714	0.029507	0.0361267	0.0452908	0.0348558	0.0939274	0.053123	0.124079	0.058619	0.0641365	0.150774	0.0294929	0.0320629	0.0585955	0.0812842	0.0633434	0.0473317	0.124212	0.0371321	0.0710734
BackhedF_2015__SID385_B__bin_6	0.0993741	0.117476	0.0612375	0.107209	0.13961	0.0959232	0.133037	0.0900852	0.128052	0.138122	0.104285	0.0552922	0.066637	0.0311131	0.059532	0.0567833	0.0539178	0.0656335	0.0524997	0.0932408	0.0672701	0.053948	0.114218	0.0394132	0.034396	0.0632235	0.188546	0.0351901	0.0467273	0.0434181	0.027209	0.0505893
BackhedF_2015__SID385_M__bin_18	0.428967	0.502316	0.210867	0.438501	0.14109	0.143923	0.515008	0.172798	0.227311	0.243822	0.702605	0.287802	0.174919	0.109708	0.0962513	0.120268	0.267886	0.13911	0.201899	0.190199	0.16391	0.0630892	0.0988967	0.250202	0.0550272	0.269407	0.4145	0.369389	0.354679	0.233632	0.810636	0.349108
BackhedF_2015__SID385_M__bin_8	0.842803	1.12878	0.357261	0.703125	0.210091	0.142464	0.857606	0.204727	0.263496	0.390299	0.889776	0.236016	0.137064	0.0438516	0.0412589	0.0614053	0.100683	0.0716537	0.0655471	0.0848821	0.0650914	0.0309642	0.0840404	0.0844666	0.0326252	0.0519359	0.103008	0.0377586	0.0645799	0.0416042	0.0650172	0.0705559
BackhedF_2015__SID387_12M__bin_14	0.20163	0.192947	0.212805	0.110447	0.189688	0.220301	0.290837	0.218539	0.19231	0.248184	0.179899	0.40646	0.269297	0.309239	0.0920634	0.195816	0.131238	0.11255	0.0817986	0.11269	0.230018	0.0685133	0.184922	0.125072	0.129611	0.239154	0.099991	0.0398486	0.0773497	0.0654583	0.0405585	0.158308
BackhedF_2015__SID387_4M__bin_11	0.0248942	0.0316221	0.0163049	0.0259807	0.0333023	0.0217664	0.032758	0.0270529	0.0308035	0.0332254	0.0587779	0.0210855	0.0235811	0.0108218	0.0104644	0.0175211	0.0192202	0.021934	0.0136848	0.0268626	0.0218629	0.0188416	0.0245575	0.0134606	0.00932683	0.0150256	0.0191463	0.00936416	0.0111738	0.0100384	0.0146829	0.0154705
BackhedF_2015__SID397_4M__bin_4	0.0215056	0.0259928	0.0175137	0.017691	0.0162193	0.0252088	0.027811	0.0215924	0.0227763	0.0284888	0.0272357	0.0289111	0.0192171	0.0103135	0.00817364	0.0147064	0.0167079	0.0134288	0.01301	0.0143333	0.0166699	0.0097909	0.0163599	0.0183353	0.0136305	0.0148182	0.0204277	0.0108798	0.0269385	0.0122388	0.016029	0.0171588
BackhedF_2015__SID397_M__bin_34	0.190627	0.154006	0.122484	0.113348	0.149995	0.131928	0.204202	0.150189	0.118568	0.176221	0.13048	0.146229	0.120607	0.0956914	0.0476422	0.103346	0.0881524	0.0558439	0.0448138	0.0540654	0.103812	0.0540627	0.106849	0.0813408	0.0627404	0.106523	0.0620857	0.0202566	0.039385	0.0416433	0.0301029	0.111481
BackhedF_2015__SID39_12M__bin_17	0.0966879	0.129598	0.0613068	0.0895288	0.135961	0.107016	0.109038	0.105461	0.107322	0.132016	0.126086	0.0951124	0.120025	0.0535487	0.0414817	0.0846122	0.067886	0.0958273	0.0701515	0.0670415	0.0723609	0.0496814	0.197535	0.0588831	0.0731931	0.104664	0.173148	0.14614	0.0635705	0.117375	0.071894	0.113154
BackhedF_2015__SID39_4M__bin_18	0.0487426	0.0556319	0.0375031	0.0426303	0.0477288	0.0574675	0.056025	0.0595019	0.0555117	0.0677959	0.0587466	0.071553	0.0522479	0.0261096	0.0259957	0.0454875	0.0452455	0.0372737	0.0319557	0.0493911	0.052613	0.0282279	0.0438942	0.036398	0.0228767	0.0347805	0.0524378	0.0249985	0.0487513	0.029618	0.0227287	0.0357389
BackhedF_2015__SID42_4M__bin_11	0.411958	0.366032	0.332684	0.173702	0.261042	0.432672	0.442539	0.353902	0.367922	0.590465	0.28238	0.495678	0.383376	0.253822	0.0897722	0.506476	0.373206	0.117716	0.103144	0.137378	0.377993	0.129682	0.254529	0.257943	0.203876	0.340466	0.155838	0.0691032	0.120274	0.173224	0.0659487	0.224255
BackhedF_2015__SID42_4M__bin_16	0.10188	0.136915	0.0566183	0.145918	0.0730407	0.0480923	0.122001	0.0536976	0.0703196	0.0730507	0.131959	0.0679365	0.0536926	0.0380779	0.0255536	0.0890211	0.0886233	0.0559394	0.0600208	0.0675049	0.0626665	0.0375001	0.0598535	0.0743755	0.0270901	0.0582416	0.28731	0.328086	0.146997	0.0462874	0.157294	0.0653405
BackhedF_2015__SID42_B__bin_1	0.0288508	0.0303868	0.0159508	0.02584	0.0327259	0.0203714	0.0300744	0.0210533	0.0266803	0.0343497	0.0287268	0.0193989	0.0176197	0.0107892	0.0150371	0.0132444	0.0162829	0.0198819	0.0132404	0.0355695	0.0202751	0.0167185	0.0304596	0.0111486	0.0085889	0.0192926	0.036855	0.0129874	0.0209777	0.0192732	0.0133112	0.02341
BackhedF_2015__SID42_M__bin_25	0.254336	0.250547	0.127877	0.285123	0.149565	0.1681	0.561491	0.19909	0.303816	0.209962	1.87013	0.187839	0.146554	0.0806387	0.148521	0.116041	0.337554	0.244517	0.247165	0.548154	0.182624	0.074751	0.248631	0.178517	0.0677653	0.144932	0.563703	0.843151	0.283577	0.111203	1.40189	0.331693
BackhedF_2015__SID504_12M__bin_13	0.0363699	0.0389886	0.018075	0.0364586	0.0451743	0.0372582	0.0475486	0.0310675	0.0511453	0.0469632	0.0426091	0.0249748	0.022846	0.0136395	0.0146207	0.0167475	0.0199052	0.0270102	0.0180836	0.0416324	0.0222045	0.0185983	0.0364759	0.0138107	0.00939574	0.020204	0.0314251	0.0150184	0.0207419	0.0261602	0.0147921	0.0174998
BackhedF_2015__SID504_12M__bin_4	0.0372714	0.0429595	0.029943	0.0368098	0.0340617	0.0387722	0.0513241	0.039329	0.0391442	0.0499673	0.0514363	0.049055	0.0378455	0.0215943	0.0187107	0.0288701	0.0346259	0.0277343	0.0245285	0.030342	0.0340403	0.0171251	0.0328113	0.0336272	0.022305	0.0283777	0.0443127	0.021792	0.0409087	0.0245471	0.0270256	0.0354027
BackhedF_2015__SID507_12M__bin_14	0.2349	0.432038	0.143348	0.215058	0.258433	0.307579	0.135665	0.245948	0.258676	0.36747	0.495213	0.25995	0.417856	0.12257	0.357015	0.508612	0.684664	0.163624	0.20809	0.83696	0.334207	0.257743	0.0878207	0.426436	0.240763	0.422972	0.9005	2.06587	1.59637	0.179808	1.3321	0.265755
BackhedF_2015__SID507_12M__bin_18	0.23141	0.24377	0.177766	0.122249	0.260435	0.273603	0.464637	0.236499	0.258779	0.463663	0.293055	0.273201	0.277316	0.182631	0.0572234	0.285951	0.20316	0.081037	0.0709385	0.109381	0.310139	0.0668508	0.165225	0.121849	0.0873054	0.144822	0.151166	0.0726205	0.123686	0.125348	0.0667406	0.208617
BackhedF_2015__SID507_12M__bin_29	0.55717	0.588754	0.471813	0.208687	0.48404	0.66083	2.16266	0.464276	0.481926	0.769477	0.430147	0.744334	0.825978	0.538567	0.130692	0.472294	0.385954	0.157039	0.187891	0.153025	0.640013	0.175853	0.468088	0.754459	0.302477	0.602424	0.338287	0.0495307	0.11499	0.139104	0.0616829	0.249687
BackhedF_2015__SID507_12M__bin_30	0.168136	0.166052	0.112335	0.0971361	0.120744	0.139476	0.16477	0.135313	0.118973	0.162308	0.19837	0.169903	0.133904	0.0896809	0.0463013	0.121703	0.103794	0.0603453	0.0461439	0.0524446	0.105933	0.0521073	0.108697	0.064078	0.0588263	0.0881509	0.098214	0.0812826	0.126328	0.0606786	0.0461545	0.118197
BackhedF_2015__SID507_4M__bin_11	0.103088	0.0991073	0.0788551	0.0839165	0.100446	0.0882568	0.136446	0.0894898	0.101627	0.114984	0.135292	0.0961954	0.089111	0.0586772	0.0612297	0.0744896	0.0802892	0.0808053	0.0737	0.0786346	0.086799	0.0518748	0.097816	0.0637459	0.0451737	0.0784891	0.911494	2.95281	0.499378	0.106955	0.0791949	0.0829641
BackhedF_2015__SID507_4M__bin_1	0.0460364	0.0572331	0.045102	0.0423187	0.0356284	0.0535597	0.0592927	0.052765	0.0479782	0.0582556	0.0648891	0.0731466	0.050184	0.0288144	0.0207002	0.0319157	0.0475899	0.0402063	0.0342374	0.0463248	0.0636716	0.0352451	0.0358483	0.0409517	0.0571756	0.0702116	0.280969	0.187626	1.59272	0.356639	0.170093	0.192055
BackhedF_2015__SID507_M__bin_47	0.0411861	0.0400283	0.0425115	0.0243389	0.0358267	0.0610402	0.0382114	0.0468801	0.0434066	0.0582927	0.0383048	0.0547954	0.0507173	0.0216405	0.0120671	0.0303667	0.0368508	0.0231884	0.016878	0.0188706	0.0297958	0.0141108	0.0374834	0.02788	0.024296	0.0325822	0.0431503	0.0140548	0.0547971	0.0288126	0.0253564	0.0549888
BackhedF_2015__SID511_12M__bin_15	0.118906	0.119429	0.0747196	0.118008	0.144366	0.117649	0.126389	0.140944	0.220196	0.157794	0.160246	0.0797312	0.082761	0.0523303	0.0419404	0.0733413	0.0671652	0.0685269	0.0427606	0.0609736	0.0660959	0.0508154	0.137646	0.0391132	0.0422967	0.0481979	0.113557	0.0406788	0.044636	0.048708	0.039416	0.0741343
BackhedF_2015__SID511_M__bin_3	0.0124476	0.0132686	0.00779405	0.0117486	0.0142126	0.0107649	0.0125353	0.0130735	0.0148958	0.0173159	0.0140715	0.0146651	0.0101025	0.00473287	0.00494622	0.00777032	0.00604739	0.00696018	0.00429145	0.0100609	0.00768877	0.00509136	0.0117667	0.00483222	0.00387561	0.00554978	0.0121345	0.00347552	0.0045939	0.00499686	0.00422892	0.0084203
BackhedF_2015__SID51_M__bin_10	0.108002	0.101041	0.0714932	0.105113	0.100318	0.120924	0.108183	0.139917	0.253278	0.134102	0.130309	0.080915	0.0659734	0.0340066	0.0331349	0.0561133	0.061757	0.0664375	0.0480561	0.0643092	0.058001	0.058388	0.0938896	0.0437343	0.0306061	0.0522978	0.108993	0.0492517	0.0521067	0.0416298	0.0379062	0.0695295
BackhedF_2015__SID521_B__bin_1	0.0356354	0.0404401	0.0261316	0.0344373	0.0507029	0.036952	0.0475598	0.0371093	0.0453473	0.0529223	0.050232	0.0438395	0.0611495	0.0443079	0.0863719	0.037056	0.0392767	0.0380246	0.104411	0.0600532	0.0520399	0.0359071	0.905129	0.048206	0.568598	0.115696	2.18224	3.27567	3.80262	0.111426	1.75153	0.17206
BackhedF_2015__SID526_12M__bin_28	0.342828	0.286306	0.292637	0.172802	0.436411	0.586399	0.947132	0.462589	0.434871	0.557276	0.576291	0.600238	0.561016	0.454995	0.180237	0.275781	0.2243	0.160358	0.129003	0.127022	0.320024	0.113192	0.39287	0.297026	0.160829	0.416822	0.223944	0.207291	0.279243	0.139022	0.0783533	0.180028
BackhedF_2015__SID526_12M__bin_2	0.0984745	0.0952379	0.0642925	0.0796301	0.103966	0.101422	0.115244	0.0974124	0.130147	0.111697	0.10215	0.0930978	0.0832961	0.0538067	0.0338485	0.0666527	0.0638851	0.0558975	0.0402891	0.0486842	0.068362	0.0387514	0.0881855	0.0590562	0.0355598	0.0692024	0.117918	0.0536052	0.130909	0.121955	0.0413764	0.0808916
BackhedF_2015__SID526_4M__bin_1	0.0475265	0.0535889	0.0364986	0.0388136	0.0336287	0.0454489	0.0482467	0.0416688	0.0408874	0.0506638	0.0574169	0.0650649	0.0427607	0.0221578	0.0182589	0.0315703	0.0447894	0.0279465	0.0282228	0.03114	0.0398533	0.0220318	0.0309461	0.0449067	0.0241357	0.0276173	0.0510152	0.0264575	0.0679148	0.0271904	0.0282552	0.0391209
BackhedF_2015__SID526_M__bin_5	0.0490078	0.0600167	0.0335269	0.0458982	0.0508691	0.0458856	0.0536507	0.0493076	0.0461794	0.0596275	0.0600148	0.0667113	0.048801	0.0231202	0.0462546	0.0291205	0.0590072	0.056472	0.0522429	0.143318	0.0787628	0.0726162	0.0541695	0.0370907	0.028041	0.0490052	0.10263	0.0679746	0.326109	0.189864	0.106865	0.189919
BackhedF_2015__SID532_12M__bin_18	1.68289	1.15121	0.805701	1.73644	0.281286	0.413687	1.18338	1.07843	0.734293	0.716669	12.8297	0.348393	3.24774	0.43548	0.302457	0.535684	2.40843	0.682283	4.27388	0.675629	3.88697	0.168226	1.49395	1.8941	0.709565	0.146559	0.625936	0.604076	0.499438	0.173715	1.93289	0.344338
BackhedF_2015__SID532_4M__bin_18	0.0921734	0.0894432	0.0472766	0.0768053	0.100741	0.066496	0.101762	0.0772285	0.091318	0.0987593	0.0823768	0.0572726	0.0581305	0.0312379	0.0297494	0.047096	0.0401479	0.0471146	0.0317929	0.049356	0.0509552	0.0426073	0.0793097	0.031217	0.0229099	0.0426817	0.0550677	0.0229947	0.0264313	0.0280612	0.0261474	0.05537
BackhedF_2015__SID532_4M__bin_23	0.099808	0.102699	0.0664752	0.0863477	0.106076	0.0806056	0.12201	0.0870751	0.109809	0.106796	0.171884	0.0802976	0.0760368	0.0629721	0.138603	0.0645534	0.060011	0.155968	0.0718038	0.118391	0.117328	0.0937095	0.0955423	0.105628	0.0554117	0.114811	0.105183	0.0419562	0.0531437	0.0527249	0.0617072	0.0814785
BackhedF_2015__SID532_4M__bin_26	0.198269	0.195333	0.169743	0.132433	0.206963	0.217968	0.276058	0.199231	0.173721	0.26055	0.215041	0.347042	0.266858	0.231458	0.149725	0.246547	0.241717	0.12212	0.119728	0.133691	0.285151	0.0751548	0.176526	0.109617	0.288252	0.183501	0.133371	0.279668	0.485179	0.0928325	0.089792	0.277493
BackhedF_2015__SID532_B__bin_3	0.0385724	0.0409646	0.0251059	0.0346698	0.0421835	0.0336859	0.0463345	0.0354657	0.0436298	0.0451646	0.0408172	0.0320857	0.0257577	0.0144296	0.0127864	0.0228246	0.0247334	0.0264189	0.0171516	0.0245562	0.0273881	0.0210915	0.0358977	0.0194212	0.0112128	0.0193468	0.0314894	0.0105084	0.0128242	0.0134114	0.0155827	0.0227151
BackhedF_2015__SID532_M__bin_33	0.116749	0.11563	0.0924564	0.0757664	0.0844437	0.107601	0.139703	0.105324	0.109135	0.137614	0.10595	0.140667	0.096687	0.0533229	0.0355692	0.0876526	0.0857186	0.0487735	0.0414244	0.0497662	0.0750459	0.0329801	0.0731059	0.119474	0.0461425	0.094114	0.0909632	0.0914168	0.110082	0.0448185	0.0510031	0.0926852
BackhedF_2015__SID53_12M__bin_15	0.0892945	0.0980009	0.0762345	0.0648646	0.0752043	0.117463	0.116674	0.117552	0.102193	0.126153	0.0885847	0.113829	0.0882597	0.0440097	0.0291539	0.0646439	0.0633253	0.0502428	0.0354383	0.0448381	0.0687588	0.0281779	0.0697951	0.0621807	0.0704178	0.0748828	0.085107	0.0288477	0.0705227	0.0497282	0.0421234	0.0677632
BackhedF_2015__SID53_12M__bin_26	0.00622255	0.00563217	0.00496453	0.00696043	0.00536211	0.00630582	0.00730668	0.00708228	0.00641033	0.00999395	0.0073048	0.00821528	0.006582	0.0031239	0.00327815	0.00619508	0.00659853	0.00768994	0.0053402	0.00829242	0.010014	0.00414886	0.00568956	0.00897989	0.00580446	0.00728058	0.028399	0.0112304	0.137369	0.0359443	0.0130151	0.0217431
BackhedF_2015__SID544_M__bin_16	0.0861179	0.0829262	0.0612051	0.0851691	0.094271	0.0981626	0.0963909	0.114271	0.193245	0.117225	0.102381	0.077135	0.08157	0.03559	0.0358752	0.0541862	0.0504237	0.0533591	0.0404951	0.0509823	0.0520696	0.0486781	0.092703	0.0508065	0.191571	0.0491574	0.106552	0.0421165	0.0449015	0.0467799	0.0356244	0.0643633
BackhedF_2015__SID544_M__bin_31	0.129392	0.110237	0.0651951	0.108355	0.113625	0.100253	0.146835	0.126601	0.138965	0.126827	0.119543	0.110069	0.0739482	0.0579344	0.0356955	0.0652439	0.0657798	0.0515799	0.0415015	0.0652464	0.0814556	0.0463776	0.0899943	0.0565264	0.0305185	0.0600643	0.102322	0.070642	0.0524663	0.0386444	0.0678854	0.0695778
BackhedF_2015__SID544_M__bin_50	0.233705	0.219554	0.180127	0.219427	0.113586	0.0976226	0.147517	0.109181	0.137208	0.131821	0.226131	0.175269	0.15147	0.0487378	0.0358319	0.532779	0.270461	0.14333	0.188375	0.148555	0.182561	0.0619247	0.102183	0.116265	0.0408292	0.114191	0.235217	0.248169	0.147715	0.153063	0.143987	0.0973668
BackhedF_2015__SID544_M__bin_9	0.592987	0.771958	0.341047	0.916991	0.260619	0.171173	0.907783	0.338621	0.416203	0.304134	1.01274	0.563824	0.181227	0.250957	0.290407	0.382006	0.49552	0.483446	0.708781	0.643385	0.450557	0.157259	0.22295	0.84854	0.118601	0.647343	1.30282	0.628364	0.797031	0.367328	0.796948	0.535522
BackhedF_2015__SID546_12M__bin_20	0.00690406	0.0073492	0.00688869	0.00645015	0.00645507	0.00520502	0.00811524	0.00751873	0.00753242	0.00858586	0.00836028	0.00873239	0.00656147	0.00332611	0.00307864	0.00566938	0.00769422	0.00485854	0.0039807	0.00497717	0.00745507	0.0032006	0.00439327	0.00656089	0.00333886	0.00757848	0.0136633	0.00594446	0.0431269	0.0118334	0.00652518	0.00761942
BackhedF_2015__SID546_4M__bin_10	0.124435	0.128346	0.0772907	0.100718	0.184556	0.117746	0.246542	0.127735	0.162074	0.162464	0.127418	0.10814	0.115287	0.0723233	0.0449234	0.104197	0.0814708	0.077883	0.0519665	0.0904447	0.0851394	0.0652272	0.139107	0.0511681	0.0456882	0.0786335	0.130479	0.07083	0.0440473	0.0752413	0.0462438	0.0923426
BackhedF_2015__SID546_4M__bin_14	0.0711257	0.0697258	0.0402304	0.0639685	0.0849394	0.0589758	0.0714361	0.0617666	0.0717194	0.0833662	0.123227	0.0560348	0.0595532	0.0292801	0.0854457	0.2429	0.481911	0.787791	0.376857	1.30011	0.479522	1.59546	0.099127	0.047976	0.032689	0.0808157	0.102807	0.0466359	0.0772966	0.107816	0.0492218	0.0767269
BackhedF_2015__SID546_4M__bin_19	0.0654898	0.05853	0.0361635	0.0609895	0.0627278	0.0495328	0.0621688	0.0513423	0.0623918	0.0647688	0.0656304	0.0486008	0.0420372	0.022688	0.0313404	0.0336844	0.0348134	0.0459563	0.0411166	0.125516	0.0482681	0.0441842	0.060165	0.031301	0.0191498	0.0438552	0.0748072	0.0337206	0.0714333	0.0989753	0.0238901	0.0436549
BackhedF_2015__SID546_4M__bin_24	0.213333	0.179128	0.160164	0.112065	0.1901	0.191727	0.445898	0.206258	0.169164	0.324353	0.203123	0.433997	0.225415	0.183197	0.0598079	0.162968	0.129136	0.0759267	0.0623161	0.0965231	0.13527	0.058506	0.143867	0.120487	0.0639948	0.160518	0.0970462	0.0453932	0.0513938	0.0801946	0.0550333	0.123109
BackhedF_2015__SID546_B__bin_1	0.0755937	0.0700425	0.0427421	0.0791479	0.0875385	0.0561201	0.0867833	0.0586214	0.0850743	0.0865817	0.0783995	0.0415337	0.0419282	0.019777	0.0270428	0.0372216	0.0360405	0.0580482	0.0367633	0.0703734	0.0494704	0.0680629	0.0776084	0.0313726	0.0176137	0.0420326	0.0761062	0.0305059	0.038113	0.0636564	0.0220678	0.0345848
BackhedF_2015__SID560_B__bin_4	0.0345851	0.0360587	0.0184863	0.040111	0.0324764	0.0307499	0.0266368	0.023884	0.02734	0.0346024	0.0567217	0.0305478	0.0179862	0.0202335	0.236029	0.0287532	0.179712	0.69527	0.496661	1.8075	0.73404	1.35262	0.0356291	0.237152	0.0460467	0.427387	0.0386971	0.0489893	0.155542	0.0394564	0.109216	0.106077
BackhedF_2015__SID560_B__bin_5	0.0228609	0.0210718	0.0128516	0.0169083	0.0215477	0.0182572	0.0254813	0.0200844	0.0224316	0.0261664	0.020076	0.0231266	0.0206641	0.0096346	0.00858322	0.0149047	0.0109164	0.0103908	0.00729565	0.011362	0.0125946	0.00859644	0.023493	0.0062985	0.00614562	0.0100095	0.0196851	0.00643188	0.0108516	0.013378	0.0612623	0.0113844
BackhedF_2015__SID560_M__bin_39	0.00454513	0.00646463	0.00387906	0.0051167	0.00441675	0.00689647	0.00658262	0.00648993	0.00590707	0.00875247	0.00687016	0.00688658	0.00627901	0.00384267	0.00600566	0.0125764	0.0175058	0.0207449	0.00886111	0.0376735	0.0357179	0.0229588	0.00474616	0.0165911	0.0269758	0.022217	0.0162445	0.0204051	0.0653852	0.0164395	0.0103168	0.0121592
BackhedF_2015__SID565_4M__bin_4	0.070818	0.0784304	0.0632159	0.0557676	0.0576701	0.0775304	0.0935576	0.0720855	0.0808408	0.0962509	0.104041	0.101667	0.0653578	0.0396807	0.025371	0.0526047	0.0509391	0.0412624	0.0367637	0.0369936	0.0623003	0.0321475	0.0546476	0.0532017	0.0354946	0.0517897	0.065651	0.0279123	0.0486858	0.0396226	0.0307899	0.0520031
BackhedF_2015__SID566_M__bin_14	0.84123	0.995995	0.600817	0.269868	0.402332	0.810733	0.682551	0.735127	0.565974	0.813802	0.382791	0.937205	0.407245	0.335453	0.159244	0.467017	0.28937	0.111635	0.105542	0.118361	0.419657	0.148912	0.383689	0.309633	0.205416	0.512291	0.206015	0.0423511	0.0436367	0.203759	0.0518559	0.324279
BackhedF_2015__SID566_M__bin_24	0.159548	0.111407	0.070707	0.1599	0.162016	0.107866	0.13345	0.0961824	0.158903	0.140582	0.128549	0.063384	0.0797364	0.034976	0.0366963	0.0739804	0.0637788	0.0846042	0.0529323	0.0886923	0.0822715	0.0814812	0.169923	0.0374033	0.0368104	0.0477942	0.228547	0.246967	0.185396	0.259533	0.0437706	0.0698617
BackhedF_2015__SID570_12M__bin_3	0.229272	0.199777	0.183691	0.154099	0.183982	0.218255	0.300921	0.229395	0.201236	0.272674	7.67366	0.257799	0.200949	0.194053	0.0920702	0.17778	0.162905	0.0937889	0.0896208	0.0956242	0.169062	0.0806928	0.173794	0.120551	0.102218	0.167638	0.118333	0.0584401	0.0774441	0.0950124	0.0849221	0.163603
BackhedF_2015__SID577_12M__bin_48	0.0710826	0.066253	0.051077	0.0708003	0.0882946	0.0537803	0.0810168	0.0602582	0.0779566	0.0729845	0.0712382	0.0475316	0.0450203	0.0433361	0.0278749	0.0393421	0.034269	0.0877402	0.0482153	0.0817754	0.0675799	0.0729342	0.0790301	0.0281006	0.0202679	0.0698777	0.0742558	0.0221244	0.032467	0.035892	0.0534476	0.0644614
BackhedF_2015__SID577_12M__bin_51	0.124698	0.0885623	0.0840801	0.238306	0.12116	0.145644	0.0952373	0.24303	0.582686	0.167636	0.149763	0.0684564	0.0592526	0.034262	0.0255705	0.0555411	0.0510693	0.0620348	0.0375136	0.10089	0.0472839	0.0783135	0.10426	0.0338596	0.0272029	0.0514824	0.0969385	0.0458125	0.0453187	0.0535652	0.0537184	0.069963
BackhedF_2015__SID577_4M__bin_20	0.0733165	0.0683138	0.0489316	0.070946	0.0751563	0.0690127	0.114055	0.0653623	0.0811012	0.0788579	0.0833899	0.104373	0.0483878	0.0275135	0.023473	0.0470678	0.0410808	0.0418459	0.0360525	0.0530652	0.0531175	0.0280862	0.0614428	0.0308944	0.0237171	0.0536908	0.0690779	0.0334052	0.0745909	0.0675372	0.0283787	0.0637712
BackhedF_2015__SID577_M__bin_28	0.068672	0.0671844	0.0575513	0.0602213	0.0731132	0.0862273	0.0713349	0.080608	0.101393	0.10834	0.0767884	0.0808643	0.0529909	0.0298596	0.0224734	0.0576523	0.0618474	0.0339141	0.0283868	0.0346671	0.0549997	0.0385	0.0527256	0.0809144	0.0251518	0.0493166	0.0858367	0.0273619	0.0585653	0.0296638	0.0432071	0.0755592
BackhedF_2015__SID577_M__bin_61	0.0756493	0.085458	0.0425749	0.0797468	0.108497	0.0909757	0.0917322	0.067723	0.0953497	0.11724	0.0903504	0.0529696	0.0601997	0.0264187	0.0268879	0.0474643	0.0412914	0.0650044	0.0424644	0.0635473	0.0598255	0.0572957	0.110197	0.041008	0.0264352	0.0388325	0.0920551	0.0328961	0.0351094	0.0375661	0.0323857	0.0456618
BackhedF_2015__SID582_B__bin_4	0.0420689	0.0464188	0.0311523	0.0390844	0.0409872	0.0397999	0.0457495	0.0415518	0.042671	0.0593025	0.0617833	0.0437488	0.038688	0.016312	0.0202312	0.0233683	0.0310604	0.0266813	0.0236266	0.0425632	0.0280005	0.0176731	0.0373743	0.0254244	0.0164483	0.0371033	0.0315184	0.0130486	0.0295495	0.0197329	0.0192214	0.0244603
BackhedF_2015__SID587_M__bin_28	0.131857	0.131635	0.0735019	0.17496	0.0955609	0.0808674	0.173149	0.101922	0.17538	0.140088	0.757955	0.159541	0.216702	0.0456079	0.0358928	0.0991186	0.149329	0.0929854	0.100026	0.174371	0.217709	0.0478131	0.088392	0.0710043	0.0816787	0.0665855	0.163791	0.333106	0.19983	0.0627494	1.4404	0.320435
BackhedF_2015__SID587_M__bin_39	0.091235	0.0920159	0.0624779	0.0733201	0.0804976	0.0798716	0.112387	0.0756667	0.090626	0.0969939	0.0940137	0.0813157	0.0591	0.0361623	0.0270231	0.051385	0.0517615	0.042597	0.0372935	0.0445425	0.0566922	0.02825	0.0607196	0.0447967	0.028184	0.0483785	0.0624009	0.0416561	0.0514391	0.0549972	0.0319531	0.0521752
BackhedF_2015__SID589_B__bin_9	0.053038	0.057827	0.031173	0.0502217	0.0572429	0.043954	0.0640696	0.049301	0.0571974	0.065614	0.0566281	0.048866	0.0461305	0.0206058	0.0368677	0.0348504	0.036473	0.0562065	0.03732	0.123029	0.0475766	0.0611833	0.0633115	0.0322917	0.0168285	0.0492602	0.0469164	0.0234727	0.0333517	0.0320255	0.0387162	0.036111
BackhedF_2015__SID589_M__bin_12	0.122418	0.104413	0.0804823	0.109874	0.108552	0.0689887	0.100805	0.0829649	0.107	0.106471	0.126158	0.0669945	0.0628343	0.0268078	0.0296656	0.0703656	0.0717316	0.0742678	0.0568089	0.0896078	0.0778554	0.0617522	0.0810772	0.0502678	0.0266319	0.0532678	0.106942	0.0571094	0.0527592	0.0499627	0.0490797	0.0493592
BackhedF_2015__SID589_M__bin_21	0.169625	0.157928	0.0765067	0.182083	0.28545	0.100414	0.176086	0.103464	0.140663	0.151866	0.250629	0.141945	0.125893	0.0865855	0.144515	0.147881	0.10737	0.24376	0.144537	0.260276	0.303874	0.183223	0.218416	0.094779	0.285388	0.156426	0.172079	0.062144	0.0430884	0.0571636	0.0444313	0.0797397
BackhedF_2015__SID590_12M__bin_28	0.126806	0.132008	0.111015	0.0979499	0.137473	0.157933	0.251254	0.147491	0.147279	0.157752	0.173053	0.133327	0.118241	0.113643	0.039734	0.154253	0.0805839	0.0578096	0.046559	0.0508121	0.104392	0.0386926	0.110176	0.106278	0.0643949	0.12677	0.0791547	0.0211746	0.0382285	0.046009	0.0465576	0.155973
BackhedF_2015__SID590_12M__bin_4	0.0629156	0.064495	0.0349342	0.052506	0.0635211	0.0512095	0.0744004	0.0504503	0.0677047	0.0721487	0.0571487	0.0415514	0.0310688	0.0200014	0.0338976	0.0351563	0.039481	0.0482875	0.0378492	0.141316	0.0433755	0.0590031	0.0537299	0.0268918	0.0188543	0.0425345	0.0558751	0.0265287	0.0347072	0.0310164	0.0226619	0.0356327
BackhedF_2015__SID590_4M__bin_15	0.0768288	0.0648871	0.0371574	0.0757088	0.0876198	0.05515	0.0869137	0.0630692	0.0804656	0.0760072	0.166228	0.0457513	0.0439059	0.0226544	0.0297652	0.0416402	0.0358112	0.0389294	0.0274888	0.043789	0.0401083	0.0327468	0.0748454	0.026236	0.0286051	0.0357381	0.0784762	0.0815111	0.0443554	0.0697278	0.0655409	0.0597491
BackhedF_2015__SID590_4M__bin_7	0.0688982	0.0652128	0.0426654	0.053016	0.0851212	0.0674995	0.158757	0.0699676	0.0668149	0.0878162	0.112983	0.0618813	0.066116	0.0480825	0.0225142	0.0476514	0.0401861	0.030401	0.029531	0.0375395	0.0552536	0.019056	0.0589358	0.0462687	0.0298284	0.0384966	0.0497135	0.0251851	0.0349419	0.0339178	0.110605	0.0548298
BackhedF_2015__SID599_12M__bin_2	0.0951028	0.0842338	0.0492625	0.0940123	0.11981	0.0730376	0.121727	0.0799916	0.107495	0.103168	0.0868575	0.0526097	0.0558414	0.0318961	0.030797	0.0559517	0.0396074	0.0623344	0.0402206	0.0605873	0.0551983	0.0504689	0.097038	0.0400184	0.0399852	0.0435363	0.10826	0.0329365	0.0415426	0.0766116	0.0268383	0.0551564
BackhedF_2015__SID599_B__bin_2	0.0723141	0.0735638	0.0379654	0.0708829	0.098195	0.0670933	0.0949127	0.0622581	0.0930595	0.0929621	0.0721862	0.0486473	0.0526269	0.0248066	0.0267061	0.0434242	0.0409068	0.0594002	0.046286	0.0663788	0.0602221	0.0772872	0.0974064	0.0353361	0.0256871	0.0970097	0.092059	0.0489712	0.0366931	0.0420101	0.0271445	0.0438246
BackhedF_2015__SID599_M__bin_7	0.05003	0.0505418	0.029398	0.0542679	0.0668313	0.0420022	0.0645776	0.0471808	0.0677375	0.0623185	0.0552558	0.0308398	0.0330161	0.0191246	0.0172361	0.0315127	0.0318672	0.0352806	0.0249668	0.0325044	0.0379784	0.0368436	0.0643932	0.0218499	0.0131394	0.0228415	0.0587023	0.0296695	0.021955	0.024148	0.0185296	0.0303418
BackhedF_2015__SID608_12M__bin_15	0.100871	0.1031	0.07426	0.0763843	0.0896545	0.122593	0.130247	0.0926175	0.0905968	0.151118	0.0939295	0.0980476	0.101443	0.0540979	0.0381068	0.0698745	0.0670021	0.0710532	0.0518806	0.0741685	0.0869287	0.0556104	0.100398	0.0721378	0.0409016	0.0675314	0.0707019	0.0244617	0.0473064	0.0473775	0.050606	0.0840235
BackhedF_2015__SID608_4M__bin_4	0.063258	0.0633423	0.0711086	0.0398515	0.0543422	0.0909398	0.107545	0.0859124	0.0542796	0.0905231	0.0785246	0.150384	0.11799	0.0821302	0.148194	0.119415	0.137099	0.0817866	0.101293	0.056242	0.0795486	0.0541081	0.0762131	0.0629365	0.157442	0.0575564	0.0719875	0.0505052	0.0689558	0.0598934	0.0391312	0.0600945
BackhedF_2015__SID608_B__bin_1	0.0410593	0.0535358	0.0301781	0.40572	0.0309209	0.0411046	0.0430306	0.0364079	0.0394943	0.0527385	0.127445	0.0468042	0.550675	0.118731	0.0158974	0.0247328	2.36674	0.182471	0.0496908	0.159489	0.169783	0.173392	22.2476	0.619837	0.0207673	0.336728	0.412484	0.189376	1.17105	0.23367	1.09156	0.925253
BackhedF_2015__SID608_B__bin_4	0.104331	0.0976265	0.0507685	0.0990396	0.147329	0.0877282	0.144035	0.0889596	0.126427	0.12818	0.100378	0.06717	0.0620601	0.0370792	0.0424286	0.0665542	0.0490931	0.0811348	0.047669	0.0895217	0.0681362	0.0717459	0.120135	0.04322	0.0304529	0.0455673	0.184674	0.0401341	0.166998	0.0545741	0.0295954	0.0660536
BackhedF_2015__SID608_M__bin_18	0.123674	0.131321	0.105548	0.0803859	0.109655	0.175581	0.138063	0.149816	0.153975	0.188062	0.117303	0.187491	0.141586	0.0764134	0.0365178	0.103983	0.0911252	0.057258	0.0419875	0.0625353	0.147247	0.0454008	0.100786	0.141346	0.087923	0.149973	0.16441	0.052661	0.107926	0.0629689	0.0825956	0.141519
BackhedF_2015__SID615_4M__bin_18	0.100647	0.0949242	0.0502423	0.0986988	0.138473	0.0867976	0.13522	0.0889941	0.120914	0.11759	0.10101	0.0646584	0.0699792	0.0389262	0.0434596	0.0709264	0.0591637	0.0759743	0.0535507	0.0973303	0.0689328	0.0667526	0.117835	0.0431004	0.0344211	0.0586182	0.1133	0.0453286	0.038935	0.0543953	0.0313863	0.0591243
BackhedF_2015__SID615_4M__bin_1	0.0972227	0.108179	0.0824206	0.0628379	0.0715541	0.122762	0.109019	0.103364	0.107171	0.134982	0.0951779	0.148839	0.108539	0.0575439	0.0327698	0.0708468	0.0768221	0.0533124	0.0401942	0.0455702	0.0821367	0.0410158	0.0657825	0.0883533	0.0779325	0.0755317	0.100256	0.0381448	0.0846515	0.0510205	0.0499803	0.0957892
BackhedF_2015__SID615_M__bin_4	0.104317	0.117765	0.0543775	0.104613	0.107937	0.0781992	0.120903	0.0709046	0.140927	0.111917	0.0847586	0.0671389	0.0503768	0.0313562	0.0387612	0.11814	0.130532	0.104106	0.107369	0.105584	0.0855026	0.0771069	0.0953726	0.0480726	0.0370238	0.0799046	0.157199	0.225652	0.136242	0.0780441	0.0552211	0.059331
BackhedF_2015__SID615_M__bin_56	0.0946554	0.110078	0.0678642	0.134507	0.0510549	0.0463521	0.132998	0.0715241	0.0947489	0.0754807	0.402199	0.0942535	0.0927455	0.0503326	0.0412587	0.0430603	0.13979	0.0594831	0.0870032	0.0916173	0.0816301	0.0256826	0.0558795	0.105246	0.0252595	0.0875892	0.105273	0.302077	0.148575	0.0388175	0.772621	0.199573
BackhedF_2015__SID622_12M__bin_11	2.43565	1.17038	1.13041	0.650922	1.40654	3.28551	0.705379	3.59161	1.62432	2.42736	4.66888	3.42812	1.2767	2.6425	0.819246	4.55317	5.14918	0.309539	0.468272	1.46063	4.52326	1.04742	0.984632	1.93957	0.304111	2.59533	2.51775	12.0791	22.3435	0.164709	0.258564	1.98678
BackhedF_2015__SID622_M__bin_21	0.0603659	0.0679551	0.0489061	0.0564351	0.0507247	0.0649146	0.0718298	0.0638878	0.0784831	0.0844755	0.0846544	0.0720555	0.0497255	0.0239624	0.0272992	0.0451219	0.0515665	0.0373637	0.0354866	0.038523	0.05745	0.0224349	0.040244	0.0523711	0.0260795	0.0837171	0.0544532	0.0207131	0.036939	0.026515	0.0300788	0.0452663
BackhedF_2015__SID622_M__bin_24	0.0773257	0.0800433	0.0772281	0.0474139	0.0651063	0.121242	0.0911584	0.101579	0.0928081	0.105329	0.070836	0.148687	0.100903	0.0351104	0.0228779	0.0662286	0.08531	0.0368873	0.0307606	0.0432607	0.0657191	0.0242781	0.0639581	0.0564637	0.0428133	0.0521975	0.079934	0.035724	0.101007	0.0703255	0.0395715	0.118516
BackhedF_2015__SID624_M__bin_2	0.0664959	0.0676883	0.0767852	0.0518874	0.0648273	0.0951884	0.0735104	0.110401	0.0946419	0.103332	0.0733567	0.101679	0.0977936	0.0573757	0.320832	0.27264	0.234077	0.167707	0.223884	0.0861946	0.356873	0.121201	0.0664321	0.113941	0.0575605	0.209328	0.114274	0.080784	0.248511	0.170622	0.0657629	0.885603
BackhedF_2015__SID626_4M__bin_11	0.18025	0.164826	0.172656	0.0984244	0.164461	0.211691	0.248087	0.179761	0.16981	0.262843	0.20848	0.266094	0.210224	0.151963	0.0606976	0.207142	0.171899	0.0784106	0.0717518	0.0633803	0.172253	0.0562091	0.143225	0.133711	0.119795	0.280019	0.086706	0.0456052	0.0567146	0.0686207	0.139472	0.115584
BackhedF_2015__SID626_M__bin_30	0.0390691	0.0474281	0.0276497	0.0359295	0.0382289	0.0346884	0.046617	0.0344354	0.041995	0.0472149	0.0572911	0.0425718	0.0354792	0.0246969	0.0174131	0.0371207	0.0586808	0.0557283	0.0395923	0.0793187	0.0887619	0.0591003	0.0407329	0.0567247	0.0225483	0.0575182	0.0363364	0.0638843	0.0747302	0.0230435	0.0241015	0.0265665
BackhedF_2015__SID633_M__bin_39	0.111259	0.119903	0.0528088	0.129403	0.194144	0.11488	0.146925	0.112957	0.152495	0.146423	0.137861	0.0693954	0.0834996	0.0462496	0.0520529	0.0950401	0.0666449	0.110794	0.0717757	0.10645	0.0766613	0.0867852	0.21164	0.0621991	0.0608437	0.0615429	0.186963	0.0710183	0.0439812	0.0878173	0.0374984	0.089565
BackhedF_2015__SID635_4M__bin_9	0.0411633	0.0475716	0.0332681	0.0383568	0.046919	0.0427977	0.0477085	0.0441109	0.0404383	0.0598982	0.0491001	0.0513372	0.0491261	0.0208877	0.0158198	0.0304515	0.0366044	0.0330116	0.0211482	0.0252972	0.0300775	0.0147211	0.446097	0.0311869	0.0293746	0.0330662	0.0513709	0.0390211	0.0468578	0.0382318	0.0283828	0.0440916
BackhedF_2015__SID635_M__bin_31	0.186527	0.15997	0.127174	0.130132	0.249289	0.134456	0.306126	0.184972	0.16685	0.185874	0.173384	0.155966	0.145315	0.117168	0.0686752	0.113916	0.0847814	0.0784684	0.0533635	0.121737	0.141494	0.0579796	0.137044	0.0694003	0.0505454	0.121394	0.100123	0.0316094	0.0416594	0.0549736	0.0429127	0.10007
BackhedF_2015__SID637_12M__bin_31	0.0894695	0.0962441	0.0434958	0.0711603	0.107394	0.0684718	0.0813812	0.0793786	0.0749095	0.0976405	0.0926392	0.0555196	0.0726422	0.0326145	0.0613183	0.0595117	0.0483774	0.0868219	0.07339	0.250621	0.0732002	0.0931149	0.141962	0.0327389	0.0385991	0.0878508	0.109402	0.0607142	0.0514771	0.0765298	0.0369693	0.0844483
BackhedF_2015__SID637_4M__bin_9	0.0414734	0.051509	0.0319465	0.0396285	0.0392283	0.042263	0.0451993	0.041582	0.0433336	0.0518588	0.0537425	0.0430759	0.0387598	0.01412	0.0109109	0.0234433	0.0263997	0.0203803	0.0174397	0.01903	0.0258987	0.0113878	0.0413974	0.0243958	0.0155837	0.0311384	0.0305351	0.0113958	0.0359966	0.0415283	0.0201851	0.0267022
BackhedF_2015__SID640_4M__bin_16	0.060139	0.0654251	0.0467314	0.0533155	0.0501702	0.0520054	0.0676606	0.0551474	0.0543107	0.0695029	0.0668837	0.0614218	0.0553853	0.0267701	0.0209746	0.0370766	0.0593522	0.0333071	0.0263043	0.0291073	0.0376557	0.0180077	0.0516129	0.0347721	0.0239502	0.040416	0.0457432	0.0207649	0.0328695	0.0264237	0.56481	0.0385629
BackhedF_2015__SID640_4M__bin_8	0.112306	0.114346	0.0874953	0.0776401	0.107064	0.116115	0.133555	0.102275	0.118406	0.165111	0.133933	0.134633	0.102504	0.0846347	0.0450364	0.0884829	0.0790196	0.0538579	0.0444027	0.0561178	0.086393	0.0325563	0.103267	0.0627312	0.0495752	0.0685767	0.0718603	0.0359089	0.0669832	0.0756033	0.0335278	0.0659012
BackhedF_2015__SID70_12M__bin_2	0.063388	0.073653	0.0324398	0.0639728	0.0847077	0.0540388	0.0605528	0.0576023	0.0688084	0.0796164	0.0678703	0.0425477	0.0533862	0.0206328	0.0250976	0.0357631	0.0317535	0.0440015	0.0273599	0.0395077	0.0400279	0.030609	0.0902854	0.0226095	0.024768	0.0290933	0.0460451	0.0188576	0.0263069	0.030743	0.0247261	0.0322918
BackhedF_2015__SID70_12M__bin_6	1.12023	0.6381	1.22286	0.323797	0.462455	3.1112	0.456349	2.31383	1.62482	1.83826	0.452856	1.33148	1.33879	0.134586	0.0755357	0.467701	0.600177	0.15189	0.0971481	0.110009	0.276842	0.0987182	0.9881	0.178926	0.142555	0.237361	0.909085	0.165987	0.871529	2.15195	0.202338	4.76066
BackhedF_2015__SID70_4M__bin_5	0.203419	0.156913	0.141615	0.0895146	0.13967	0.174528	0.23149	0.160105	0.172899	0.203656	0.248657	0.180753	0.171494	0.144433	0.0602238	0.161591	0.201826	0.0711381	0.0742126	0.109146	0.149341	0.0589427	0.134801	0.0997911	0.0666252	0.154032	0.095881	0.0895517	0.137203	0.0873856	0.08598	0.111488
BackhedF_2015__SID78_4M__bin_19	0.11871	0.158507	0.0632031	0.128871	0.160552	0.163001	0.131862	0.132607	0.134291	0.183125	0.159514	0.130015	0.15895	0.0630466	0.0336159	0.0678	0.0523013	0.0884845	0.0470961	0.0614248	0.0617326	0.0469935	0.188671	0.040798	0.0638587	0.0958444	0.155582	0.113654	0.0652309	0.134952	0.119648	0.149547
BackhedF_2015__SID78_4M__bin_6	0.0983918	0.10481	0.0698306	0.06797	0.143566	0.146275	0.188651	0.129761	0.115486	0.147997	0.166862	0.176351	0.145558	0.142231	0.0716657	0.118644	0.117075	0.0967019	0.1083	0.0655524	0.126345	0.0427392	0.127208	0.0657828	0.0704598	0.0856406	0.117637	0.295605	0.386669	0.0504602	0.1011	0.0812607
BackhedF_2015__SID78_M__bin_21	0.0611694	0.0611058	0.0414647	0.0580813	0.0903138	0.0530806	0.0879524	0.0606249	0.0749059	0.083537	0.0623851	0.0422285	0.0451659	0.0215123	0.0213521	0.0359251	0.033628	0.0378263	0.0282773	0.0394429	0.0374733	0.0307912	0.070873	0.0333495	0.0222357	0.033204	0.129419	0.0392215	0.0557978	0.0291643	0.0289559	0.038421
BackhedF_2015__SID78_M__bin_31	0.0967267	0.0881308	0.0519879	0.0789468	0.105054	0.06883	0.0986829	0.0739553	0.096863	0.100834	0.1058	0.0631096	0.0619285	0.0292575	0.0336156	0.057202	0.0503261	0.059181	0.0436108	0.0576463	0.0580981	0.0453058	0.102837	0.0430511	0.0302082	0.0509959	0.0869413	0.0349783	0.0355209	0.0456896	0.0349155	0.052444
BackhedF_2015__SID78_M__bin_45	0.0512308	0.0572729	0.0344374	0.044973	0.0517517	0.0408996	0.0579405	0.0477279	0.0518776	0.0631721	0.057123	0.0432976	0.0404236	0.0214368	0.0336378	0.0301382	0.0342799	0.0332407	0.0309155	0.0695235	0.0390196	0.024381	0.0488311	0.0319657	0.0172134	0.0406301	0.117146	0.0619683	0.548037	0.139729	0.0603065	0.0753384
BackhedF_2015__SID78_M__bin_5	0.0552109	0.0611752	0.0515678	0.0497959	0.0445199	0.0594448	0.0665059	0.0639993	0.0547366	0.0737034	0.0677805	0.0810555	0.064304	0.0289977	0.0274894	0.0461978	0.0647529	0.036919	0.035788	0.0502306	0.0485844	0.0227703	0.0418056	0.0587036	0.037057	0.0492579	0.0831344	0.0463139	0.0888145	0.0496772	0.0475836	0.0671705
BackhedF_2015__SID7_M__bin_39	0.0904139	0.0877041	0.0757916	0.100808	0.139664	0.103958	0.736344	0.107949	0.235044	0.132748	0.136967	0.0920817	0.140666	0.0442555	0.0272334	0.0642995	0.0572862	0.050663	0.0535738	0.0453241	0.0863142	0.0321265	0.112251	0.0469045	0.0289967	0.0588385	0.137828	0.0438374	0.0575696	0.0440217	0.0343555	0.0551591
BackhedF_2015__SID82_M__bin_31	0.0852245	0.0754804	0.0520698	0.0709717	0.0991623	0.0879494	0.10392	0.0944676	0.106983	0.109798	0.0890622	0.0671839	0.0529551	0.0304746	0.0212422	0.0506067	0.048112	0.0398258	0.0383358	0.0406351	0.0614175	0.0289353	0.069037	0.0372052	0.0235938	0.0388216	0.0733468	0.0260997	0.0335707	0.0299457	0.04771	0.0657794
BackhedF_2015__SID82_M__bin_62	0.100811	0.0934682	0.0563963	0.102012	0.126565	0.0990999	0.129259	0.0915453	0.151541	0.131423	0.104908	0.0716554	0.0614973	0.0363734	0.038624	0.0750593	0.062129	0.0729285	0.0500321	0.0762753	0.073146	0.0605785	0.113694	0.0422723	0.0297978	0.0508734	0.119298	0.0470956	0.0449658	0.0421309	0.0334767	0.0526167
BackhedF_2015__SID87_12M__bin_15	0.210715	0.177019	0.128095	0.110186	0.153099	0.162568	0.181695	0.149803	0.15011	0.204844	0.153114	0.200269	0.142688	0.0923245	0.0482726	0.132672	0.0959641	0.0607874	0.0465679	0.0774423	0.0988532	0.0483161	0.143397	0.0683683	0.0695561	0.139926	0.0766864	0.02921	0.0498274	0.0914961	0.0393282	0.0960754
BackhedF_2015__SID87_B__bin_1	0.0493475	0.0638287	0.0371926	0.0416497	0.0599292	0.0663303	0.0505737	0.0590468	0.0511381	0.0733304	0.0576823	0.0809572	0.0765294	0.028201	0.024943	0.0384668	0.0444113	0.0391223	0.0313782	0.0341385	0.0410832	0.0221021	0.0833675	0.0396471	0.038954	0.0330298	0.0591238	0.0329294	0.104292	0.058605	0.0413472	0.058598
BackhedF_2015__SID9_4M__bin_13	0.0410175	0.045729	0.0320722	0.0381598	0.0372382	0.0318897	0.0495827	0.0451593	0.0430001	0.0452257	0.0573783	0.0377049	0.0348786	0.0148968	0.0133799	0.024096	0.0278621	0.0224257	0.0317619	0.0266101	0.025544	0.0123585	0.0923053	0.0222226	0.0208056	0.0270321	0.164576	0.198056	0.229779	0.0260686	0.0805398	0.0373073
Bengtsson-PalmeJ_2015__TRAVELRES10__bin_114	1.31032	0.991706	0.59126	0.316684	0.481184	0.707083	0.791188	0.890422	0.744518	1.24465	0.500543	1.09012	0.58988	0.388404	0.0988556	0.729861	0.607419	0.199871	0.15484	0.179134	0.556512	0.242003	0.491655	0.393764	0.319849	0.6891	0.149197	0.0356189	0.0720187	0.453547	0.0807936	0.793697
Bengtsson-PalmeJ_2015__TRAVELRES10__bin_126	0.0597692	0.0617726	0.0394701	0.0515397	0.0597708	0.063422	0.0664211	0.0553208	0.0647863	0.0653316	0.0622055	0.0544292	0.0450261	0.0215389	0.0234145	0.0403615	0.0387501	0.0298535	0.0285221	0.0323754	0.0372621	0.0206433	0.0499786	0.0308082	0.0174174	0.036119	0.0498143	0.0181892	0.0327279	0.0233354	0.025953	0.0401679
Bengtsson-PalmeJ_2015__TRAVELRES10__bin_130	0.0834375	0.0836673	0.0553244	0.0592803	0.0636974	0.115659	0.0877389	0.109269	0.127921	0.113352	0.081409	0.0806781	0.050293	0.0298062	0.0292733	0.059717	0.070998	0.0406393	0.0355101	0.0476657	0.057066	0.0340914	0.0499576	0.0613489	0.0372397	0.054295	0.0713641	0.0285105	0.0423152	0.029621	0.0282332	0.0380629
Bengtsson-PalmeJ_2015__TRAVELRES10__bin_136	0.0889045	0.0914927	0.0539462	0.0721804	0.0749931	0.085166	0.0878654	0.0745444	0.0887528	0.09871	0.11185	0.0873055	0.0715833	0.0380327	0.0259798	0.0474435	0.0579342	0.0507489	0.0438972	0.049508	0.0448103	0.024931	0.0996146	0.0598308	0.0483865	0.0604245	0.0773821	0.0459093	0.0581419	0.06806	0.0417037	0.0540056
Bengtsson-PalmeJ_2015__TRAVELRES10__bin_16	0.27581	0.471637	0.122401	0.157024	0.382534	0.230052	0.518637	0.200406	0.34004	0.380181	0.316103	0.363721	0.269003	0.152406	0.0808931	0.159336	0.11528	0.103208	0.0779649	0.117095	0.180642	0.0691644	0.300392	0.250819	0.0870395	0.200604	0.121658	0.0309347	0.0571631	0.0929957	0.0881321	0.192801
Bengtsson-PalmeJ_2015__TRAVELRES10__bin_30	0.0914091	0.0819596	0.0528726	0.0880796	0.117801	0.0769462	0.0979969	0.0785501	0.109191	0.11083	0.0836517	0.049898	0.0515283	0.0232486	0.0373845	0.0452419	0.0453016	0.0585172	0.0341557	0.0730377	0.0497814	0.0494964	0.0874906	0.0304922	0.023818	0.0377506	0.107634	0.0370125	0.0430786	0.0389385	0.0264216	0.0475463
Bengtsson-PalmeJ_2015__TRAVELRES10__bin_31	0.0669182	0.0770194	0.0532785	0.0690687	0.0499836	0.0534304	0.0757905	0.0598341	0.0660075	0.075198	0.0911378	0.0639602	0.0524686	0.0305854	0.0247859	0.0571411	0.0658209	0.0408584	0.0387083	0.0366116	0.0530255	0.019506	0.0507391	0.0582155	0.0215212	0.0471664	0.0561603	0.0365386	0.0488108	0.0242773	0.0328885	0.0441791
Bengtsson-PalmeJ_2015__TRAVELRES10__bin_40	0.495839	0.35682	0.307894	0.409874	0.222557	0.175858	0.237901	0.28861	0.314428	0.258613	0.538573	0.235108	0.229185	0.117197	0.0455721	0.458068	0.338281	0.198704	0.196707	0.180234	0.258585	0.0961461	0.141519	0.232074	0.0539054	0.243935	0.349265	0.427388	0.192869	0.251136	0.45723	0.356788
Bengtsson-PalmeJ_2015__TRAVELRES10__bin_43	0.098392	0.104958	0.0927195	0.101099	0.104141	0.148419	0.0792049	0.132689	0.165253	0.160928	0.129374	0.0815827	0.0542772	0.0297232	0.0240101	0.0485313	0.0704016	0.0432647	0.0364622	0.043648	0.0621327	0.0332547	0.0399302	0.0478532	0.0354954	0.0405947	0.0521694	0.0189515	0.0341124	0.0242992	0.0319384	0.0299762
Bengtsson-PalmeJ_2015__TRAVELRES10__bin_85	0.0991265	0.0972262	0.0480994	0.0903508	0.138631	0.0787031	0.134233	0.0847289	0.122012	0.113631	0.0908514	0.0823626	0.0549829	0.0327058	0.0267006	0.0619998	0.0577282	0.061661	0.0400141	0.0719643	0.0671457	0.0631645	0.107128	0.0339993	0.0295909	0.0442282	0.10759	0.0404431	0.0330194	0.0463036	0.0296862	0.0550329
Bengtsson-PalmeJ_2015__TRAVELRES10__bin_8	0.28296	0.222096	0.151331	0.136241	0.302494	0.566511	0.479894	0.554809	0.337533	0.308445	0.233647	0.253358	0.207706	0.371508	0.0735288	0.191718	0.192979	0.0584055	0.044632	0.0751835	0.137753	0.0576426	0.140719	0.207751	0.0673345	0.14763	0.063402	0.0219763	0.0416184	0.0621572	0.0332096	0.0781537
Bengtsson-PalmeJ_2015__TRAVELRES10__bin_92	0.0748253	0.0742257	0.0594728	0.0662313	0.0497273	0.0775901	0.0894269	0.0674801	0.0736362	0.0893592	0.0889651	0.0841182	0.0628401	0.0352918	0.0198408	0.0475187	0.0643145	0.0438433	0.0402152	0.0478173	0.0545924	0.0256583	0.0451772	0.0560508	0.0327234	0.0614036	0.0670977	0.0275103	0.0462461	0.0304909	0.0341213	0.0440281
Bengtsson-PalmeJ_2015__TRAVELRES11__bin_115	0.137387	0.127204	0.0524611	0.0957004	0.15933	0.132144	0.221299	0.111763	0.147926	0.304941	0.144297	0.468414	0.123337	0.0693679	0.0437018	0.080745	0.0702102	0.0695774	0.0420622	0.0684151	0.0712542	0.0617334	0.148385	0.0710375	0.0656449	0.0555568	0.107662	0.0636747	0.0397062	0.0743089	0.0331166	0.0697347
Bengtsson-PalmeJ_2015__TRAVELRES11__bin_133	0.530094	0.618882	0.425767	0.326717	0.331944	0.416	0.487374	0.420734	0.49312	0.540719	0.461302	0.626513	0.316679	0.25969	0.0924094	0.326761	0.250084	0.0973568	0.0789023	0.126359	0.284458	0.109171	0.225155	0.152487	0.172594	0.341712	0.070603	0.0214372	0.0482605	0.0750854	0.0596502	0.145479
Bengtsson-PalmeJ_2015__TRAVELRES11__bin_134	0.15001	0.127416	0.0841478	0.135137	0.139024	0.145281	0.275875	0.0906649	0.188706	0.14372	0.24178	0.057934	0.0669735	0.039384	0.044184	0.0693686	0.0758773	0.0962722	0.0748049	0.12394	0.109966	0.0961655	0.133555	0.0525613	0.0350715	0.0812726	0.126556	0.0712177	0.0527198	0.0483305	0.0857265	0.093858
Bengtsson-PalmeJ_2015__TRAVELRES11__bin_144	4.04478	4.79009	2.15023	6.51249	0.184757	0.24916	0.608792	1.24423	0.644094	0.494403	1.77248	4.86486	0.131287	0.163986	0.228869	0.659526	1.06223	0.592077	1.07387	1.19019	0.579332	0.640255	0.200712	0.755562	0.0954916	0.315761	0.559172	0.320981	0.4456	0.137288	0.349308	0.23958
Bengtsson-PalmeJ_2015__TRAVELRES11__bin_153	1.01086	1.37188	0.674133	1.78681	0.486809	0.245519	1.46078	0.528248	0.664912	0.419162	1.71785	0.785741	0.346138	0.406897	0.673549	0.810827	0.903635	1.36486	2.08433	1.56169	1.38961	0.356216	0.389614	1.69336	0.187341	0.977689	1.81375	0.84951	1.24815	0.745932	0.926832	0.794606
Bengtsson-PalmeJ_2015__TRAVELRES11__bin_19	0.107153	0.0858086	0.0789229	0.086184	0.0684422	0.116214	0.082353	0.113486	0.133738	0.138267	0.103162	0.0890117	0.0643294	0.0290172	0.0242323	0.0506161	0.0597937	0.0421086	0.0283988	0.0399244	0.0473625	0.0250235	0.0595506	0.0520567	0.0249843	0.0564416	0.0739751	0.0368981	0.0515278	0.042608	0.0820409	0.0665435
Bengtsson-PalmeJ_2015__TRAVELRES11__bin_26	0.343698	0.315287	0.345964	0.179102	0.273272	0.594593	1.08194	0.413171	0.349931	0.698854	0.281947	0.658828	0.478661	0.246603	0.120635	0.373558	0.164472	0.0918547	0.0857589	0.0903275	0.172537	0.0913042	0.209488	0.22873	0.120345	0.521061	0.0965954	0.0304476	0.0554534	0.0706477	0.047938	0.340333
Bengtsson-PalmeJ_2015__TRAVELRES11__bin_33	0.192493	0.247407	0.104554	0.18981	0.35239	0.224362	0.172994	0.199028	0.38496	0.296112	0.21027	0.0933777	0.181494	0.040622	0.0446083	0.0824427	0.0655954	0.122946	0.0726766	0.0732188	0.080563	0.0718788	0.457727	0.0475159	0.0606978	0.0822762	0.341716	0.0645096	0.0594705	0.0942306	0.0974834	0.0994155
Bengtsson-PalmeJ_2015__TRAVELRES11__bin_36	0.0631891	0.0778983	0.051541	0.0636578	0.0552167	0.0447919	0.0730601	0.0657788	0.0700946	0.0758497	0.0806946	0.0546305	0.0498202	0.0184839	0.0192357	0.0327603	0.0454877	0.0344252	0.033503	0.0433959	0.0467093	0.0199607	0.0415322	0.0310146	0.0156941	0.0339206	0.0606238	0.0341352	0.0611458	0.0254068	0.0370631	0.0434667
Bengtsson-PalmeJ_2015__TRAVELRES11__bin_48	0.0505091	0.0532902	0.0448734	0.0412169	0.0447262	0.0688375	0.0636058	0.057638	0.060004	0.0898033	0.0617124	0.135547	0.06197	0.0305599	0.018062	0.047846	0.0602784	0.0297864	0.0311093	0.0306747	0.0426121	0.0202635	0.0375356	0.0502018	0.0438841	0.0473928	0.0512732	0.0263781	0.049544	0.0250129	0.0325622	0.0469721
Bengtsson-PalmeJ_2015__TRAVELRES12__bin_114	10.3558	13.5609	5.76962	19.3606	3.01451	1.07326	8.35953	2.95669	3.75185	2.15034	12.3614	3.53445	1.14219	3.08366	1.42665	3.00446	4.04418	5.95361	8.3104	8.00443	3.94061	1.81859	1.62587	8.85868	1.09374	14.9858	17.2988	13.5407	13.2637	5.42575	3.19617	3.0866
Bengtsson-PalmeJ_2015__TRAVELRES12__bin_36	0.222774	0.275616	0.132125	0.275498	0.13411	0.110754	0.353766	0.151529	0.174112	0.184724	0.368229	0.249245	0.140459	0.104225	0.0735293	0.154249	0.196522	0.18934	0.221481	0.261201	0.161042	0.100089	0.16759	0.106906	0.0425248	0.0716609	0.140977	0.0909029	0.0828495	0.0581327	0.142401	0.108215
Bengtsson-PalmeJ_2015__TRAVELRES12__bin_4	0.702658	0.923898	0.336784	0.607295	0.22388	0.140059	0.850706	0.225713	0.315366	0.385566	0.871357	0.298116	0.158922	0.06342	0.0513022	0.0931008	0.14526	0.0970804	0.109013	0.119552	0.0969142	0.0427855	0.0772909	0.117144	0.0717278	0.0713238	0.16569	0.105842	0.104574	0.0629236	0.214073	0.0882263
Bengtsson-PalmeJ_2015__TRAVELRES12__bin_70	0.169071	0.158438	0.121958	0.102999	0.172132	0.184921	0.259005	0.153776	0.163829	0.200644	0.164646	0.203923	0.162347	0.140424	0.0692801	0.159171	0.139178	0.0538912	0.0458677	0.0600763	0.127766	0.0494713	0.126041	0.0814546	0.0569031	0.118271	0.058506	0.0206885	0.0343695	0.0609559	0.0361894	0.0916227
Bengtsson-PalmeJ_2015__TRAVELRES12__bin_7	0.186623	0.0917499	0.167319	0.320388	0.203124	0.158892	0.0833047	0.217795	0.427728	0.178832	0.202847	0.087058	0.0586415	0.0310092	0.0394234	0.0602296	0.0543555	0.0548977	0.0399924	0.0620718	0.0651549	0.0453618	0.0545059	0.0514787	0.0225085	0.0537243	0.098352	0.0490279	0.0596739	0.0331478	0.539691	0.0789575
Bengtsson-PalmeJ_2015__TRAVELRES12__bin_95	0.527965	0.656266	0.336721	0.833672	0.296782	0.159831	0.91896	0.341942	0.419484	0.281618	0.945011	0.465352	0.198599	0.240752	0.370861	0.472149	0.582796	0.467649	0.771938	0.658283	0.48927	0.171563	0.201767	0.919633	0.113178	0.641695	1.18275	0.448077	0.757461	0.574877	0.763657	0.606703
Bengtsson-PalmeJ_2015__TRAVELRES12__bin_99	0.192396	0.306836	0.299603	0.116951	0.675834	0.271058	0.144523	0.189779	0.158842	0.195712	0.150763	0.253311	0.269983	0.112824	0.0261405	0.143757	0.108204	0.308091	0.039916	0.0901934	0.165717	0.0451239	0.144157	0.0773678	0.0880456	0.135844	0.109659	0.0276959	0.0903667	0.390854	0.0392689	0.604243
Bengtsson-PalmeJ_2015__TRAVELRES13__bin_29	0.0627654	0.0691487	0.0518259	0.0542671	0.0606277	0.0768613	0.0731262	0.0759314	0.0705299	0.0843552	0.0706985	0.0832878	0.0636815	0.0315634	0.0283592	0.049862	0.0520179	0.0414892	0.0338918	0.0454647	0.0541482	0.0287307	0.07778	0.0511361	0.0554063	0.0492821	1.194	0.271713	0.453691	0.050728	0.0452527	0.0633672
Bengtsson-PalmeJ_2015__TRAVELRES14__bin_100	0.109107	0.135162	0.0885466	0.111216	0.0775153	0.0928604	0.119122	0.100167	0.103762	0.114143	0.162189	0.17879	0.220874	0.0473929	0.0394984	0.0898245	0.127001	0.0655585	0.0695529	0.0948104	0.0785729	0.0406619	0.048535	0.0806119	0.0895122	0.0527847	0.200845	0.220615	0.125845	0.0744655	0.0955586	0.0645131
Bengtsson-PalmeJ_2015__TRAVELRES14__bin_124	0.214317	0.246261	0.145484	0.187199	0.24888	0.33634	0.0929151	0.149451	0.222577	0.33276	0.279553	0.115893	0.0729855	0.0405548	0.0314414	0.0555226	0.0620184	0.0570723	0.0502233	0.0530572	0.0624082	0.0629087	0.0836133	0.056255	0.0365809	0.0544826	0.0672567	0.0410287	0.0394878	0.0583107	0.0335243	0.0630614
Bengtsson-PalmeJ_2015__TRAVELRES14__bin_51	0.21346	0.24542	0.182212	0.108955	0.340998	0.343015	0.679875	0.261591	0.241346	0.374525	0.259937	0.311808	0.285939	0.763565	0.0533477	0.150597	0.133327	0.0701572	0.0520753	0.0674127	0.157316	0.0509523	0.183711	0.0798644	0.0774701	0.120654	0.0781726	0.0230524	0.0412408	0.0437171	0.0493625	0.139894
Bengtsson-PalmeJ_2015__TRAVELRES14__bin_57	0.255416	0.291025	0.175081	0.141185	0.271285	0.277261	0.404798	0.233897	0.279843	0.425862	0.229091	0.365706	0.248003	0.150757	0.0637219	0.238046	0.141588	0.0774277	0.0753973	0.097285	0.170203	0.0762644	0.181792	0.151047	0.0637629	0.186198	0.0939766	0.0558783	0.0708095	0.0647934	0.362024	0.138625
Bengtsson-PalmeJ_2015__TRAVELRES14__bin_88	0.064173	0.074504	0.0520395	0.0580857	0.053919	0.0650619	0.0756881	0.0630626	0.0669817	0.0907857	0.0860973	0.0873484	0.0582257	0.0316899	0.0223296	0.0511943	0.05261	0.0381481	0.0345379	0.0364731	0.0499204	0.0209168	0.0524752	0.0457593	0.0296813	0.045436	0.0618347	0.0337638	0.0432435	0.0337328	0.0299806	0.0451725
Bengtsson-PalmeJ_2015__TRAVELRES14__bin_93	0.370213	0.445148	0.174215	0.351338	0.125609	0.0985838	0.463611	0.164146	0.19823	0.223957	0.517549	0.21878	0.0973318	0.0576411	0.0719181	0.0909042	0.116067	0.105992	0.139737	0.121139	0.108446	0.052584	0.0636445	0.165289	0.0434475	0.115509	0.209246	0.080351	0.123384	0.068726	0.12515	0.0825993
Bengtsson-PalmeJ_2015__TRAVELRES14__bin_94	1.42341	0.974417	1.90902	0.5541	0.402285	0.881489	0.678687	0.568505	0.586236	0.930568	0.700325	0.909251	0.473628	0.282446	0.0677582	0.647029	0.43453	0.101792	0.0797448	0.145146	0.434875	0.177255	0.272763	0.231119	0.161075	0.543768	0.104376	0.0241984	0.0589269	0.139333	0.0501347	0.238829
Bengtsson-PalmeJ_2015__TRAVELRES15__bin_49	0.0751583	0.0792747	0.0546367	0.066149	0.0708152	0.0959268	0.105363	0.0668319	0.0801492	0.0887357	0.12726	0.0921304	0.0579386	0.0399118	0.0195683	0.0469752	0.0439642	0.0322205	0.0242415	0.0498445	0.0453092	0.0217368	0.0697166	0.0394241	0.0197817	0.0384123	0.0520046	0.0394854	0.0325304	0.050467	0.0739571	0.0354631
Bengtsson-PalmeJ_2015__TRAVELRES16__bin_54	0.0908555	0.0944504	0.0630578	0.0577606	0.0559564	0.535703	0.0772536	0.341652	0.455712	0.347461	0.122214	0.112766	0.074541	0.0361731	0.0236873	0.0539865	0.0651916	0.0346414	0.031308	0.0330965	0.0494031	0.0231111	0.0535851	0.0488487	0.0427615	0.0773492	0.0620162	0.0252305	0.0623944	0.0300439	0.0678578	0.053415
Bengtsson-PalmeJ_2015__TRAVELRES16__bin_57	0.126087	0.115205	0.111525	0.0882286	0.119012	0.1897	0.144253	0.16438	0.178726	0.186891	0.151104	0.183136	0.119845	0.0804301	0.0430133	0.102748	0.122047	0.0631762	0.0529399	0.0573546	0.131644	0.0554378	0.0908627	0.108353	0.0833943	0.168534	0.118975	0.0391134	0.0688727	0.0567206	0.0656837	0.0963798
Bengtsson-PalmeJ_2015__TRAVELRES16__bin_68	0.18247	0.137341	0.132469	0.42062	0.146754	0.2153	0.112921	0.43341	0.873703	0.246896	0.338868	0.0919024	0.0882891	0.0413816	0.0318834	0.0570068	0.0595052	0.0639401	0.0349259	0.112916	0.0491871	0.112689	0.12101	0.031743	0.0251172	0.0392581	0.0811943	0.0547818	0.118145	0.0348225	0.0750473	0.0847186
Bengtsson-PalmeJ_2015__TRAVELRES16__bin_83	0.0963782	0.0823905	0.054775	0.0797542	0.114506	0.0747794	0.10593	0.0735062	0.110759	0.102214	0.0778427	0.0597427	0.0494361	0.0268816	0.0264954	0.0571868	0.0464068	0.0545098	0.0348646	0.0668863	0.0567559	0.0590522	0.0977028	0.0319881	0.0251145	0.0417657	0.105054	0.0407313	0.0286347	0.0342293	0.0239122	0.0473812
Bengtsson-PalmeJ_2015__TRAVELRES17__bin_52	0.088366	0.0861912	0.0520312	0.0672373	0.0837245	0.0674962	0.118239	0.0692138	0.0796668	0.107734	0.080348	0.0826831	0.0634534	0.0321825	0.023111	0.045544	0.0390394	0.0343686	0.0215646	0.0381517	0.0406105	0.0243297	0.0666454	0.0328493	0.0290653	0.0448813	0.0371017	0.014778	0.0224427	0.0214841	0.0208987	0.033589
Bengtsson-PalmeJ_2015__TRAVELRES17__bin_75	0.12595	0.134074	0.0745586	0.141715	0.112268	0.0834523	0.180128	0.100772	0.130292	0.116364	0.195069	0.0894463	0.0800466	0.0516265	0.0399909	0.0726453	0.0850932	0.0823112	0.0647943	0.0882075	0.0729988	0.0664467	0.149233	0.0644743	0.0358952	0.0637178	0.135151	0.39124	0.232738	0.0719005	0.0901156	0.0766356
Bengtsson-PalmeJ_2015__TRAVELRES17__bin_89	2.36447	1.47254	0.48608	3.9767	0.298615	0.179176	4.03171	0.222721	0.420363	0.232535	1.07029	0.184348	0.452304	1.81129	0.24046	0.29821	0.257109	0.213289	0.265302	0.221796	0.277275	0.135635	1.18971	3.17282	0.123171	0.0995909	0.308344	0.200204	0.0574277	0.107368	0.321352	0.139235
Bengtsson-PalmeJ_2015__TRAVELRES17__bin_94	0.100839	0.130204	0.0688116	0.103292	0.114492	0.0936102	0.0969968	0.0832911	0.0901111	0.127717	0.112838	0.0928388	0.0893359	0.0391447	0.0320916	0.0688564	0.057535	0.0656005	0.0489769	0.0537922	0.0738949	0.0457052	0.137532	0.0624485	0.03449	0.0584945	0.0954914	0.0317708	0.0500623	0.0871433	0.0497437	0.0746588
Bengtsson-PalmeJ_2015__TRAVELRES18__bin_107	0.18705	0.0802628	0.788673	1.41397	0.106092	0.142651	0.0779317	0.155158	0.368201	0.133908	0.379702	0.0848358	0.062055	0.032443	0.0429779	0.0469148	0.0597454	0.0388964	0.0352447	0.0436093	0.0484959	0.0290913	0.0473357	0.0481106	0.0293667	0.0409805	0.0884303	0.048086	0.219882	0.0300482	0.26898	0.0611144
Bengtsson-PalmeJ_2015__TRAVELRES18__bin_108	0.0950251	0.084976	0.0519209	0.101403	0.116823	0.104577	0.124989	0.083848	0.130742	0.13614	0.0911221	0.0607726	0.0491776	0.0309726	0.0306124	0.0668794	0.0608308	0.0545119	0.0364619	0.0682386	0.0640132	0.0636842	0.0939092	0.033019	0.0229786	0.0439803	0.1114	0.0422307	0.0351611	0.0371971	0.0288921	0.0608792
Bengtsson-PalmeJ_2015__TRAVELRES18__bin_132	0.102916	0.0872188	0.055665	0.0998485	0.143084	0.08493	0.149944	0.0935531	0.133121	0.113063	0.091221	0.0503018	0.0590242	0.0308117	0.0400587	0.0694276	0.0489263	0.0614091	0.0445911	0.0549322	0.0635538	0.0586895	0.103909	0.0319245	0.0289424	0.0598288	0.148022	0.0639846	0.0444333	0.0436414	0.0227382	0.0638971
Bengtsson-PalmeJ_2015__TRAVELRES18__bin_21	0.1005	0.116923	0.0684862	0.0828387	0.0744882	0.0942747	0.103261	0.0913127	0.0892698	0.110079	0.109037	0.100665	0.0709248	0.0386843	0.0321943	0.0533446	0.0571622	0.0421134	0.0363801	0.035004	0.0535809	0.0272135	0.0604625	0.0540419	0.0674639	0.0545338	0.069921	0.026013	0.0713493	0.071217	0.0325678	0.0471906
Bengtsson-PalmeJ_2015__TRAVELRES18__bin_37	0.148434	0.185729	0.072713	0.0858942	0.107175	0.123716	0.150047	0.114307	0.17425	0.16418	0.112238	0.161109	0.0941685	0.0553143	0.0414788	0.0960573	0.29221	0.0583773	0.0492642	0.128234	0.0734151	0.163621	0.0783292	0.078595	0.107303	0.0728068	0.0709974	0.0307542	0.0394285	0.0384127	0.0353266	0.061744
Bengtsson-PalmeJ_2015__TRAVELRES18__bin_42	0.0647537	0.0789471	0.0497146	0.0513861	0.0493678	0.0823903	0.0794285	0.0733354	0.0842491	0.101723	0.083605	0.0899429	0.0527813	0.032146	0.0267369	0.0416235	0.0622859	0.0367898	0.0365477	0.0434281	0.0496621	0.0226867	0.0378516	0.0561272	0.0301627	0.0437322	0.0587441	0.0278821	0.0514668	0.0319028	0.042707	0.0642097
Bengtsson-PalmeJ_2015__TRAVELRES18__bin_77	0.111417	0.0885923	0.0540724	0.0996622	0.128337	0.0854856	0.134959	0.0824623	0.13063	0.111588	0.0983479	0.0663339	0.0538261	0.0300753	0.0246053	0.086787	0.148966	0.0709855	0.0459946	0.0539201	0.0595655	0.0585991	0.102173	0.0331653	0.0379107	0.0436888	0.130929	0.0407782	0.0450879	0.0593085	0.0272583	0.0494523
Bengtsson-PalmeJ_2015__TRAVELRES19__bin_26	0.0908822	0.0916393	0.0790011	0.0531346	0.0737931	0.180041	0.0900231	0.169011	0.107708	0.14386	0.0940766	0.120892	0.109093	0.0361403	0.0269849	0.0595528	0.0621171	0.038297	0.0323451	0.0342382	0.0662231	0.0211102	0.0924325	0.0613718	0.054693	0.0597014	0.12151	0.0273273	0.0457414	0.0706736	0.0350199	0.137517
Bengtsson-PalmeJ_2015__TRAVELRES19__bin_93	0.0753651	0.0812922	0.0578247	0.0698855	0.0680532	0.0811184	0.0814087	0.0815725	0.0910884	0.107181	0.0906018	0.0870137	0.066163	0.0314265	0.0209712	0.0537365	0.0629244	0.0442249	0.0355749	0.0418391	0.0570805	0.0308054	0.0715895	0.0633196	0.029506	0.0499137	0.0869968	0.0291794	0.0699581	0.0700835	0.038003	0.0583068
Bengtsson-PalmeJ_2015__TRAVELRES1__bin_21	0.115526	0.121808	0.0747032	0.0646749	0.0741767	0.1406	0.131707	0.119821	0.118772	0.142402	0.0970242	0.130509	0.0868943	0.0538262	0.0340108	0.0648519	0.063145	0.0473487	0.0351985	0.0434002	0.0655832	0.0397545	0.0753016	0.0670732	0.044019	0.0614989	0.0665652	0.0689531	0.0581564	0.0491664	0.0295586	0.086764
Bengtsson-PalmeJ_2015__TRAVELRES1__bin_29	0.198172	0.171745	0.074973	0.154377	0.247043	0.164253	0.103457	0.161164	0.284823	0.230883	0.15241	0.07566	0.14256	0.0521446	0.0590959	0.142584	0.0689176	0.14603	0.0741739	0.0844468	0.0888625	0.0731016	0.440531	0.0624592	0.081197	0.0703797	0.70061	0.194743	0.101015	0.233989	0.0839806	0.153462
Bengtsson-PalmeJ_2015__TRAVELRES1__bin_51	0.121623	0.0969824	0.0596229	0.115335	0.166191	0.1041	0.192967	0.0980147	0.154687	0.130794	0.116709	0.0835564	0.0761078	0.0418892	0.0331853	0.100047	0.127417	0.0982342	0.0669405	0.0811403	0.0890917	0.108269	0.137585	0.0477041	0.0396588	0.0597818	0.133524	0.0682819	0.0454922	0.0603298	0.0322694	0.0754442
Bengtsson-PalmeJ_2015__TRAVELRES1__bin_76	0.0549658	0.0627409	0.0517453	0.0518393	0.0414304	0.0696611	0.0670365	0.0636015	0.0612052	0.0777048	0.0776554	0.0812692	0.0626104	0.0295017	0.0227941	0.047998	0.0616817	0.0362322	0.0337771	0.0412987	0.0468455	0.0219073	0.0384711	0.049359	0.0403169	0.047153	0.0614751	0.0308854	0.0630706	0.0361246	0.0583867	0.0571646
Bengtsson-PalmeJ_2015__TRAVELRES1__bin_80	0.100976	0.0989843	0.100212	0.0756423	0.0848973	0.166599	0.122229	0.138578	0.120578	0.153473	0.107287	0.178821	0.137082	0.0532516	0.0320782	0.090362	0.0975007	0.0533941	0.0465992	0.0480811	0.0868009	0.0345044	0.0759577	0.0741116	0.0996879	0.0817572	0.11473	0.0390634	0.116786	0.124627	0.045897	0.112084
Bengtsson-PalmeJ_2015__TRAVELRES1__bin_8	0.11986	0.112181	0.0731778	0.120298	0.155756	0.0943937	0.156468	0.100102	0.150429	0.133429	0.112188	0.0710607	0.070247	0.0409118	0.0518497	0.0889996	0.0628368	0.156487	0.0623647	0.115842	0.084281	0.111938	0.143978	0.0647074	0.0413429	0.0667945	0.165825	0.0766744	0.0474718	0.0764177	0.0365618	0.0801941
Bengtsson-PalmeJ_2015__TRAVELRES20__bin_56	0.139446	0.118794	0.0607649	0.133764	0.195536	0.113512	0.277594	0.0923908	0.160791	0.129056	0.123554	0.088807	0.0737489	0.0468533	0.0417156	0.130616	0.137707	0.128549	0.125209	0.126709	0.114923	0.11799	0.132465	0.0520595	0.0469404	0.0611516	0.145455	0.043565	0.0399307	0.0494842	0.0265255	0.0558952
Bengtsson-PalmeJ_2015__TRAVELRES20__bin_75	0.0550244	0.0641289	0.0374353	0.0511562	0.0468857	0.0331813	0.0599664	0.0383256	0.0505838	0.057528	0.0619704	0.0527857	0.0322831	0.0229012	0.0189441	0.0446362	0.0477222	0.0455359	0.0356175	0.0548996	0.0484272	0.0403764	0.0415075	0.0341861	0.018869	0.0839741	0.0353131	0.0210083	0.0219488	0.013841	0.017591	0.0194835
Bengtsson-PalmeJ_2015__TRAVELRES20__bin_76	0.112095	0.0769776	0.0485904	0.106533	0.108765	0.0669204	0.0904061	0.0672993	0.0875206	0.0880998	0.0864148	0.0532357	0.0418459	0.030877	0.140102	0.0805743	0.867882	1.96006	0.955762	1.65631	1.94107	3.84509	0.107199	0.808143	0.0215889	0.0664467	0.0907297	0.0743408	0.276011	0.1213	0.0372016	0.18963
Bengtsson-PalmeJ_2015__TRAVELRES21__bin_106	0.433797	0.314564	0.461413	0.170114	0.273505	0.946541	0.321117	0.76191	0.593027	0.694054	0.250159	0.952029	0.558773	0.12999	0.0566432	0.298113	0.418324	0.129349	0.0880657	0.104811	0.221929	0.0759567	0.316806	0.171432	0.123919	0.180906	0.39079	0.215888	0.360167	0.489916	0.181256	0.941797
Bengtsson-PalmeJ_2015__TRAVELRES21__bin_18	0.0358457	0.043609	0.0246751	0.0327094	0.0384812	0.0383723	0.0398715	0.0366051	0.0326509	0.0829007	0.0432335	0.0351645	0.0433729	0.0292721	0.0546003	0.0546238	0.102308	0.150718	0.0874073	0.13637	0.30326	0.121243	0.051591	0.141139	0.093713	0.089937	0.0533572	0.0683728	0.193286	0.0550876	0.0326674	0.0353753
Bengtsson-PalmeJ_2015__TRAVELRES21__bin_29	0.402911	0.367036	0.384113	0.161193	0.405502	0.618881	0.50415	0.440533	0.479731	0.71299	0.272042	0.597509	0.475772	0.371988	0.121474	0.290664	0.263654	0.117594	0.100262	0.0910782	0.295552	0.0867905	0.333671	0.722376	0.291407	0.262669	0.174632	0.0462526	0.102399	0.163835	0.12582	0.239206
Bengtsson-PalmeJ_2015__TRAVELRES21__bin_95	0.089207	0.0861585	0.0589882	0.0713751	0.0940891	0.106461	0.126003	0.101004	0.117174	0.127537	0.095202	0.115847	0.0801815	0.0494448	0.0289089	0.0755939	0.0738934	0.047597	0.0389749	0.0667142	0.183395	0.0427936	0.0754971	0.0903872	0.0479244	0.078883	0.116996	0.0417557	0.0721958	0.0433115	0.0532315	0.0952413
Bengtsson-PalmeJ_2015__TRAVELRES22__bin_81	0.0858098	0.0924949	0.0776976	0.0803856	0.0717988	0.0832953	0.0805536	0.0707811	0.076721	0.10699	0.0962431	0.097106	0.0762014	0.0437402	0.0433375	0.0596842	0.0580957	0.124166	0.0666987	0.102079	0.0816822	0.0834347	0.088639	0.0676508	0.0538582	0.103073	0.087025	0.0311303	0.0713732	0.0400423	0.0865483	0.094358
Bengtsson-PalmeJ_2015__TRAVELRES24__bin_62	0.184764	0.14161	0.114926	0.109119	0.180029	0.20773	0.295069	0.229187	0.212907	0.213892	0.377653	0.205748	0.179553	0.147461	0.118797	0.316486	0.319309	0.0714579	0.0847016	0.136854	0.206289	0.0794197	0.211821	0.544144	0.0806462	0.388564	0.217402	0.479455	0.262579	0.142331	0.0781653	0.138036
Bengtsson-PalmeJ_2015__TRAVELRES24__bin_8	0.0449303	0.0528228	0.0370316	0.0426992	0.0304538	0.0370087	0.0547183	0.0406452	0.0416682	0.0502767	0.0625419	0.042573	0.0311339	0.025802	0.0182997	0.0291105	0.0454319	0.0339006	0.0376164	0.0335124	0.0379626	0.0163545	0.0269471	0.0416845	0.0174327	0.0475263	0.0503722	0.0353636	0.0488722	0.0265273	0.0273507	0.0258837
Bengtsson-PalmeJ_2015__TRAVELRES25__bin_26	0.0878404	0.0905006	0.0428919	0.0893484	0.116896	0.142579	0.122487	0.0998393	0.187483	0.170518	0.0912864	0.0673669	0.058673	0.0330979	0.0426022	0.0584984	0.0536657	0.0681375	0.047787	0.0787647	0.0742151	0.0703633	0.10021	0.0409782	0.0274118	0.0443394	0.12418	0.0490031	0.0497943	0.0442662	0.035876	0.0621289
Bengtsson-PalmeJ_2015__TRAVELRES25__bin_47	0.151189	0.138378	0.0749082	0.141322	0.221266	0.13271	0.312707	0.12044	0.177517	0.182092	0.143001	0.11669	0.106264	0.0629268	0.0544968	0.125582	0.130502	0.115227	0.0669394	0.104684	0.100111	0.113662	0.22126	0.0528117	0.0520357	0.0733012	0.201923	0.0628632	0.0510631	0.0839603	0.042857	0.0955869
Bengtsson-PalmeJ_2015__TRAVELRES25__bin_58	0.0819711	0.0863036	0.0613156	0.0726965	0.0908161	0.100739	0.098101	0.0940872	0.111269	0.121667	0.0949586	0.109967	0.0730783	0.0411249	0.028899	0.060946	0.062593	0.0448511	0.0349517	0.0513776	0.0584923	0.0321035	0.078671	0.0585862	0.0278795	0.0560563	0.0695316	0.0263227	0.0442259	0.0468881	0.0365882	0.0647068
Bengtsson-PalmeJ_2015__TRAVELRES25__bin_62	0.191539	0.221987	0.0772435	0.169448	0.330741	0.233987	0.246715	0.191564	0.244617	0.291225	0.209954	0.138442	0.245837	0.0838253	0.0787105	0.313004	0.110266	0.18734	0.101999	0.116796	0.132315	0.108839	0.471108	0.0756665	0.137174	0.165183	0.321294	0.236256	0.0716061	0.274031	0.091632	0.215166
Bengtsson-PalmeJ_2015__TRAVELRES25__bin_70	0.116945	0.152479	0.110124	0.196224	0.197628	0.142668	0.112702	0.157357	0.324762	0.164664	0.137822	0.0737404	0.105558	0.042448	0.0473673	0.0645316	0.0499801	0.082399	0.0505625	0.08915	0.0561818	0.0896991	0.200014	0.0442348	0.0378287	0.0452261	0.139156	0.0429821	0.0380577	0.0535532	0.0713906	0.0706933
Bengtsson-PalmeJ_2015__TRAVELRES25__bin_76	0.180045	0.139398	0.114826	0.0968429	0.177271	0.250249	0.320548	0.2487	0.178633	0.203325	0.185691	0.189465	0.165474	0.150187	0.057598	0.305154	0.408177	0.0603876	0.0483063	0.0590679	0.119284	0.0486082	0.13708	0.304959	0.0525222	0.283429	0.0656667	0.0209757	0.0401138	0.0545302	0.0315719	0.0669535
Bengtsson-PalmeJ_2015__TRAVELRES26_megahit__bin_131	0.742965	0.565559	0.5143	0.61701	0.508521	1.20868	0.286751	1.38625	1.34982	1.30946	0.85514	0.14872	0.194801	0.0407576	0.0732155	0.11893	0.123973	0.160066	0.120333	0.262973	0.16987	0.28662	0.315992	0.0798503	0.0727067	0.0582847	0.270847	0.0767361	0.0745995	0.16363	0.189174	0.789878
Bengtsson-PalmeJ_2015__TRAVELRES27_megahit__bin_112	0.119769	0.0782872	0.0452223	0.0976936	0.128524	0.104154	0.13729	0.0776943	0.114963	0.119303	0.0885066	0.048098	0.0575083	0.0283162	0.029882	0.0511193	0.041469	0.0665341	0.045889	0.0610936	0.0605137	0.0721575	0.109012	0.0431117	0.0281988	0.0416188	0.0927949	0.0266802	0.0311327	0.0439528	0.0262336	0.0510747
Bengtsson-PalmeJ_2015__TRAVELRES27_megahit__bin_126	0.31078	0.577612	0.0943426	0.339272	0.636354	0.338055	0.283416	0.286561	0.307061	0.502315	0.405675	0.212537	0.481241	0.134441	0.15349	0.253116	0.127133	0.336242	0.186076	0.192779	0.161357	0.152859	1.05893	0.105963	0.26958	0.148293	0.196169	0.129259	0.0749653	0.394603	0.184904	0.225999
Bengtsson-PalmeJ_2015__TRAVELRES27_megahit__bin_135	0.122003	0.102851	0.0815265	0.075202	0.115893	0.106701	0.144411	0.109306	0.09641	0.14187	0.118103	0.118163	0.10349	0.0992714	0.0363377	0.0760119	0.075297	0.0448538	0.0366391	0.039321	0.0732883	0.0365444	0.101343	0.0710206	0.0436301	0.0946749	0.0620362	0.0584506	0.0507515	0.0591655	0.030187	0.0483864
Bengtsson-PalmeJ_2015__TRAVELRES27_megahit__bin_164	0.11954	0.108323	0.0819717	0.0813558	0.110845	0.126143	0.166812	0.118476	0.130718	0.147172	0.124223	0.141561	0.112565	0.0879455	0.032667	0.0719811	0.0787645	0.0609704	0.047693	0.0640081	0.101394	0.0454593	0.108213	0.0852133	0.0354122	0.0888709	0.078703	0.0251732	0.0501883	0.0380567	0.0375362	0.0763423
Bengtsson-PalmeJ_2015__TRAVELRES27_megahit__bin_17	0.148575	0.128757	0.082316	0.0978635	0.258257	0.138897	0.423015	0.159827	0.159015	0.186011	0.140012	0.158973	0.115216	0.0996911	0.0399617	0.127337	0.0781434	0.0628938	0.0490093	0.0582712	0.108754	0.0524821	0.114089	0.0592674	0.0460412	0.0870124	0.0821409	0.0299783	0.0389745	0.0478115	0.0393362	0.0814797
Bengtsson-PalmeJ_2015__TRAVELRES27_megahit__bin_212	0.0948494	0.104724	0.0481804	0.11041	0.0642582	0.0541907	0.105227	0.0635753	0.150392	0.115992	0.474127	0.177888	0.395977	0.0495334	0.233319	0.0640951	0.147822	0.0616594	0.073458	0.0874568	0.23502	0.0250694	0.0714651	0.0787753	0.0392743	0.0482456	0.115326	0.279249	0.111689	0.0406995	1.3582	0.18098
Bengtsson-PalmeJ_2015__TRAVELRES27_megahit__bin_27	0.332005	0.429478	0.383741	0.515214	0.258597	0.378841	0.257158	0.465393	0.461331	0.450328	0.983308	0.319896	0.37125	0.13379	0.307229	0.380975	0.711496	0.163127	0.198894	0.821286	0.256126	0.22253	0.0790138	0.66783	0.230041	0.39077	0.935755	1.44069	1.14395	0.166325	2.43926	0.373973
Bengtsson-PalmeJ_2015__TRAVELRES27_megahit__bin_3	0.0579954	0.0569344	0.0518675	0.0414325	0.0512503	0.0852284	0.0671058	0.0734408	0.0641445	0.0951311	0.0608826	0.10119	0.0829982	0.0390239	0.0231558	0.058216	0.0628379	0.030418	0.0293881	0.0429684	0.0575128	0.0248172	0.0481901	0.06497	0.06804	0.0579927	0.0776274	0.0462855	0.0740115	0.0379534	0.07505	0.0635724
Bengtsson-PalmeJ_2015__TRAVELRES28__bin_19	0.0736898	0.0786031	0.0537883	0.0692321	0.0622292	0.0636799	0.0855041	0.0693785	0.085003	0.0973478	0.0866228	0.0755896	0.0479894	0.0237758	0.0251122	0.0446477	0.0434777	0.0379458	0.03252	0.0315459	0.0454156	0.0221653	0.0458028	0.0381009	0.0215234	0.0436655	0.0775151	0.0261978	0.0487413	0.0367508	0.0899737	0.0661091
Bengtsson-PalmeJ_2015__TRAVELRES28__bin_44	0.0619951	0.0781496	0.0551678	0.0470478	0.0549969	0.0799826	0.0776424	0.0713904	0.078179	0.100146	0.074484	0.121912	0.0742715	0.0410144	0.0256764	0.0524285	0.0599757	0.042095	0.0335391	0.0364378	0.0522461	0.0249409	0.0443548	0.065942	0.041354	0.0609985	0.0711496	0.0311955	0.0676487	0.0401191	0.0315797	0.0651602
Bengtsson-PalmeJ_2015__TRAVELRES2__bin_111	0.0851843	0.0933419	0.0774117	0.0588734	0.0698449	0.11793	0.0993267	0.104978	0.108244	0.120885	0.0850905	0.150534	0.107181	0.0479835	0.0467269	0.0885054	0.0886326	0.0647352	0.0524292	0.0501853	0.107149	0.0459821	0.0647234	0.0953422	0.0657537	0.0901879	0.11044	0.0630924	0.103635	0.0697493	0.0543979	0.119485
Bengtsson-PalmeJ_2015__TRAVELRES2__bin_43	0.0850589	0.0852791	0.0599045	0.074858	0.0886778	0.0896414	0.128583	0.0878788	0.108092	0.115607	0.101926	0.0936208	0.0585595	0.0378371	0.0351535	0.0600978	0.0627408	0.0450426	0.0418816	0.0530932	0.0620046	0.0420049	0.0586684	0.0876096	0.0320146	0.0639632	0.106327	0.0338107	0.0732964	0.0340009	0.04581	0.0722394
Bengtsson-PalmeJ_2015__TRAVELRES2__bin_49	0.100952	0.101266	0.0702313	0.0780124	0.119377	0.103592	0.180921	0.12846	0.105486	0.130924	0.0937849	0.13498	0.1452	0.0694445	0.0305645	0.141873	0.0692139	0.0430968	0.0474851	0.0428409	0.114842	0.0350863	0.0900227	0.0541621	0.0421914	0.160089	0.0438064	0.0127736	0.0235168	0.0320907	0.0334954	0.0501818
Bengtsson-PalmeJ_2015__TRAVELRES2__bin_64	0.0541793	0.0549174	0.025086	0.0474662	0.0683063	0.0523154	0.0630052	0.0473802	0.066053	0.0704298	0.0532213	0.0321296	0.0323767	0.0134217	0.016596	0.0299016	0.0308024	0.0350555	0.0196849	0.0393595	0.0370368	0.0387585	0.0577614	0.0236376	0.0152743	0.0263597	0.0627759	0.0246664	0.0185095	0.0189386	0.0144891	0.033925
Bengtsson-PalmeJ_2015__TRAVELRES30__bin_100	0.070726	0.0817854	0.0378454	0.0683291	0.0964652	0.0510693	0.0825821	0.0600931	0.0794541	0.0875751	0.0781626	0.0413749	0.046315	0.0249534	0.0222176	0.0393081	0.0338523	0.0444738	0.0282012	0.0502226	0.0420907	0.0264805	0.0719397	0.0248784	0.0187549	0.0355783	0.0538489	0.0193479	0.0315147	0.0455238	0.0196948	0.0354443
Bengtsson-PalmeJ_2015__TRAVELRES30__bin_101	0.28043	0.378537	0.355481	0.180016	0.361171	0.43445	0.945985	0.379806	0.430175	0.611111	0.349024	2.35984	0.530387	0.250506	0.0917418	0.532779	0.216119	0.0767743	0.0703138	0.151467	0.230193	0.0796355	0.189473	0.275207	0.256165	0.569775	0.0673177	0.0243252	0.042252	0.062035	0.0313982	0.100131
Bengtsson-PalmeJ_2015__TRAVELRES30__bin_30	0.400906	0.497577	0.208822	0.477187	0.154692	0.115935	0.533392	0.174114	0.232121	0.215525	0.585819	0.22686	0.122775	0.106592	0.14777	0.15985	0.334466	0.218967	0.273934	0.277873	0.203069	0.0799178	0.11902	0.245345	0.0533103	0.187689	0.412394	0.757303	0.652248	0.103589	0.330781	0.1519
Bengtsson-PalmeJ_2015__TRAVELRES30__bin_3	0.0342303	0.0413342	0.0300851	0.0328798	0.0277811	0.040337	0.0410106	0.0371574	0.0388554	0.0456937	0.0499458	0.0534703	0.042839	0.0189311	0.0183927	0.0284276	0.0388386	0.0297349	0.0252685	0.0303627	0.0372142	0.0185838	0.0263346	0.039893	0.0284636	0.0357498	0.0571234	0.0387005	0.0828859	0.0296369	0.0381576	0.0435485
Bengtsson-PalmeJ_2015__TRAVELRES30__bin_61	0.2636	0.171822	0.130567	0.261157	0.114273	0.0983833	0.192396	0.161632	0.240054	0.202921	0.766024	0.278443	0.389349	0.0784709	0.0681537	0.0991962	0.183646	0.162124	0.137212	0.128216	0.147904	0.0446324	0.114004	0.139136	0.0669852	0.119955	0.258087	0.137306	0.259092	0.0506241	0.319805	0.23842
Bengtsson-PalmeJ_2015__TRAVELRES30__bin_71	0.1328	0.137145	0.0655032	0.124914	0.0824998	0.060987	0.148932	0.0718225	0.108728	0.105764	0.196275	0.129307	0.0998513	0.0448182	0.0367917	0.0621609	0.0668205	0.0652203	0.123153	0.1083	0.113548	0.0546788	0.0916339	0.0830054	0.0296496	0.0473225	0.120554	0.0702391	0.0994949	0.0371163	0.0721414	0.0719305
Bengtsson-PalmeJ_2015__TRAVELRES30__bin_9	0.171378	0.0734013	0.128208	0.2568	0.0926766	0.144296	0.0839309	0.1573	0.394039	0.144876	0.189576	0.0896258	0.0522979	0.0404345	0.0373432	0.0592168	0.0593993	0.0433064	0.0342513	0.0451058	0.0550573	0.0289347	0.0526849	0.0470212	0.0276698	0.0497064	0.0883762	0.0387936	0.0575708	0.029933	0.291498	0.0712696
Bengtsson-PalmeJ_2015__TRAVELRES31__bin_95	0.0916579	0.103753	0.0528467	0.0860818	0.128437	0.116941	0.0838751	0.096156	0.0936517	0.128791	0.107693	0.0887149	0.10968	0.0359777	0.0265861	0.0599905	0.0571118	0.0540931	0.0360188	0.060415	0.169195	0.0424043	0.15422	0.0802786	0.0302907	0.0555794	0.127659	0.033175	0.0766488	0.0882127	0.0541411	0.0785939
Bengtsson-PalmeJ_2015__TRAVELRES32__bin_72	0.147121	0.180769	0.0926604	0.214847	0.093072	0.0732961	0.227256	0.0956017	0.134577	0.109752	0.292115	0.14464	0.0948069	0.0681013	0.0739651	0.0933712	0.202682	0.100941	0.137218	0.152138	0.111636	0.0474503	0.0738933	0.175076	0.032864	0.127771	0.198324	0.149778	0.149635	0.0603375	0.252175	0.0988594
Bengtsson-PalmeJ_2015__TRAVELRES34__bin_28	0.136532	0.167926	0.10448	0.133112	0.123524	0.0912632	0.118957	0.0980735	0.110859	0.133559	0.173342	0.105047	0.115236	0.065589	0.0659389	0.188802	0.183584	0.0997236	0.0944856	0.113675	0.115857	0.0701477	0.107697	0.0860644	0.0742832	0.114855	0.220662	0.365035	0.187933	0.105665	0.405787	0.11344
Bengtsson-PalmeJ_2015__TRAVELRES35__bin_13	0.00816576	0.00544849	0.00640514	0.00398544	0.00650261	0.00527668	0.0058523	0.00903071	0.00652638	0.00650624	0.00624757	0.00682003	0.00562578	0.00361997	0.00427583	0.00444959	0.00742037	0.00443836	0.00383345	0.00429495	0.00412665	0.00247068	0.00466798	0.00501303	0.00617418	0.00625992	0.0173602	0.0128021	0.0799369	0.01801	0.00984372	0.0120443
Bengtsson-PalmeJ_2015__TRAVELRES35__bin_37	0.112686	0.0870926	0.0511774	0.110147	0.118489	0.0964831	0.121726	0.0866376	0.137459	0.120967	0.096966	0.0506367	0.048117	0.0305273	0.0297555	0.053984	0.0473918	0.0557715	0.0309359	0.049747	0.0575664	0.048205	0.0898086	0.033159	0.024882	0.035908	0.138072	0.0352864	0.0729392	0.124757	0.0327009	0.0561609
Bengtsson-PalmeJ_2015__TRAVELRES35__bin_80	0.158719	0.212224	0.0885216	0.119028	0.14849	0.143702	0.287776	0.210059	0.187571	0.25171	0.197417	0.210562	0.170778	0.0934765	0.105271	0.12184	0.0735873	0.0545502	0.0537568	0.0728132	0.196279	0.0358569	0.0922753	0.0605798	0.0889661	0.119085	0.0629726	0.0300967	0.0289352	0.0368249	0.32727	0.112001
Bengtsson-PalmeJ_2015__TRAVELRES35__bin_98	0.0842929	0.0841937	0.0439756	0.0919876	0.141288	0.0788158	0.188244	0.0994583	0.133617	0.119313	0.152227	0.0910738	0.079472	0.0810559	0.0433007	0.04784	0.0662907	0.0592818	0.0522647	0.103687	0.0760618	0.0513691	0.129503	0.0502816	0.0476868	0.0459323	0.0899067	0.0498292	0.0307505	0.0625505	0.0854789	0.0825848
Bengtsson-PalmeJ_2015__TRAVELRES36__bin_12	0.172575	0.131793	0.104528	0.0800014	0.166934	0.13707	0.26126	0.132857	0.129702	0.174906	0.124781	0.171061	0.137626	0.0998929	0.0334348	0.117475	0.0851603	0.0743002	0.0516257	0.0576705	0.0912202	0.0363781	0.13071	0.0813325	0.0547692	0.0957378	0.0697214	0.0170312	0.034009	0.0381733	0.0316585	0.0603003
Bengtsson-PalmeJ_2015__TRAVELRES36__bin_65	0.0660494	0.0673414	0.0517512	0.060952	0.072763	0.088138	0.0763445	0.0673079	0.097232	0.119869	0.0834119	0.0728445	0.0414314	0.0212634	0.0210389	0.0394341	0.0389599	0.0310418	0.030924	0.0324052	0.0360265	0.0206403	0.0340896	0.0361962	0.0231964	0.0357175	0.042538	0.0170345	0.0283726	0.0195807	0.0219313	0.0333364
Bengtsson-PalmeJ_2015__TRAVELRES37__bin_58	0.0496586	0.0590372	0.0298254	0.0404387	0.0638576	0.0488459	0.0532796	0.0565301	0.051607	0.0691047	0.0641369	0.05073	0.0524955	0.0219609	0.0229177	0.0322477	0.0344557	0.0344461	0.0245277	0.0319861	0.0319209	0.0258954	0.0908377	0.0257855	0.0208045	0.0404094	0.0592328	0.0321666	0.0364299	0.0436493	0.0348852	0.044976
Bengtsson-PalmeJ_2015__TRAVELRES38__bin_10	0.216576	0.171856	0.107417	0.112547	0.152894	0.14138	0.261707	0.168243	0.172438	0.193382	0.255219	0.190013	0.141887	0.0944775	0.0511787	0.143538	0.118555	0.0670289	0.0518226	0.0628634	0.113936	0.0426423	0.131329	0.0827989	0.070561	0.145091	0.0850329	0.0280563	0.0417978	0.0470454	0.116523	0.131081
Bengtsson-PalmeJ_2015__TRAVELRES38__bin_35	0.236617	0.254868	0.154713	0.32726	0.139033	0.124043	0.301419	0.188727	0.229081	0.178687	0.61357	0.225427	0.156747	0.0668207	0.0770756	0.141641	0.241856	0.153125	0.18993	0.219815	0.178102	0.0858066	0.0967272	0.157939	0.0485998	0.122224	0.242672	0.486939	0.183972	0.068558	0.316771	0.183396
Bengtsson-PalmeJ_2015__TRAVELRES38__bin_41	0.0860698	0.0847031	0.0841288	0.0570552	0.0742812	0.138577	0.0881694	0.112865	0.10024	0.116198	0.0745765	0.162273	0.105269	0.0401396	0.0201385	0.0589931	0.0687669	0.0337154	0.0316958	0.033823	0.0530286	0.0211835	0.0606122	0.0551978	0.0512963	0.0661107	0.0839131	0.0306595	0.0751401	0.0582318	0.0429773	0.0983
Bengtsson-PalmeJ_2015__TRAVELRES39__bin_116	0.083191	0.0706976	0.0383823	0.0923438	0.0959235	0.0677541	0.0977619	0.0555098	0.102181	0.0897321	0.0675132	0.0407303	0.0506662	0.0206702	0.0259788	0.0496365	0.0406207	0.0617566	0.0427245	0.073884	0.0519364	0.0765588	0.0835889	0.0311933	0.0276634	0.043126	0.114468	0.0478498	0.0578948	0.111586	0.0249218	0.0436758
Bengtsson-PalmeJ_2015__TRAVELRES39__bin_130	1.8589	2.40793	1.04314	3.29745	1.26747	0.489385	3.55066	1.20794	1.56338	1.0433	3.52341	2.48099	0.526415	1.38084	1.41377	1.36277	2.54883	1.70882	2.41666	2.39059	1.44065	0.594458	1.13152	4.60907	0.347246	2.37602	6.99556	2.22164	3.14824	1.79518	5.7531	4.94873
Bengtsson-PalmeJ_2015__TRAVELRES39__bin_1	0.114739	0.109367	0.0669226	0.112993	0.142501	0.101092	0.125379	0.103627	0.153868	0.133929	0.149013	0.0721911	0.0738631	0.0353735	0.0407802	0.0639218	0.0627316	0.0588918	0.041187	0.0517527	0.0633654	0.0474359	0.124982	0.0440255	0.0402155	0.0551727	0.117599	0.0388722	0.0409436	0.0534281	0.0425696	0.0606616
Bengtsson-PalmeJ_2015__TRAVELRES39__bin_61	0.0928608	0.0834549	0.0614016	0.0720311	0.109141	0.083347	0.122956	0.0877179	0.119263	0.102223	0.386852	0.0722031	0.0889983	0.040089	0.0413335	0.0517581	0.0470207	0.0509135	0.0388654	0.0607794	0.0651903	0.0416121	0.0808292	0.0460427	0.0645263	0.0418987	0.132173	0.117727	0.41736	0.113289	0.0848696	0.0855783
Bengtsson-PalmeJ_2015__TRAVELRES39__bin_86	0.325473	0.329202	0.155284	0.353007	0.176933	0.198721	0.513846	0.357446	0.455869	0.345153	1.98895	0.22947	0.40781	0.347146	0.196427	0.152479	0.143485	0.148795	0.146771	0.152586	0.31343	0.0755911	0.178409	0.233172	0.049462	0.0801897	0.282205	0.0379924	0.086812	0.0612351	1.0042	0.124059
Bengtsson-PalmeJ_2015__TRAVELRES39__bin_96	0.0914335	0.0908483	0.0655061	0.0672047	0.0741229	0.0870857	0.108843	0.086142	0.100503	0.108897	0.103481	0.169578	0.0609833	0.0412735	0.0251343	0.105289	0.218845	0.0690538	0.0764538	0.0985059	0.0692786	0.147766	0.0556145	0.0891895	0.0399295	0.0586729	0.067851	0.0272944	0.0375858	0.0302682	0.032167	0.0515591
Bengtsson-PalmeJ_2015__TRAVELRES3__bin_42	0.295507	0.263653	0.238156	0.146032	0.347642	0.330551	1.03143	0.32259	0.366531	0.400041	0.461471	0.750505	0.343879	0.20253	0.0693935	0.322597	0.261735	0.0711778	0.071596	0.113162	0.257353	0.0800435	0.17299	0.188135	0.0907295	0.180135	0.0902627	0.0367586	0.0621945	0.0671727	0.0432495	0.186001
Bengtsson-PalmeJ_2015__TRAVELRES3__bin_95	0.155214	0.164895	0.0882682	0.228577	0.143172	0.113333	0.402346	0.16163	0.257202	0.155955	3.0722	0.325216	0.291776	0.144035	0.110154	0.146973	0.68623	0.0776051	0.129653	0.124127	0.137585	0.0442995	0.165349	0.150658	0.110573	0.0747495	0.186248	0.289211	0.141213	0.0595765	0.592404	0.141658
Bengtsson-PalmeJ_2015__TRAVELRES40__bin_105	0.0564831	0.0620606	0.0471316	0.0464463	0.0554309	0.0752815	0.0713177	0.0694707	0.0744204	0.0958142	0.0743624	0.0901322	0.0559452	0.0263662	0.0197653	0.0477388	0.0677718	0.0475501	0.0487149	0.0490271	0.0468914	0.0262215	0.0530464	0.0583806	0.0306216	0.0476089	0.0813511	0.0521628	0.085098	0.0538693	0.0318454	0.0495308
Bengtsson-PalmeJ_2015__TRAVELRES40__bin_106	0.0756518	0.0749496	0.067508	0.0563819	0.0567133	0.107895	0.06202	0.0841316	0.131028	0.150516	0.0826542	0.0721761	0.0409488	0.0225962	0.0188021	0.0346354	0.0478319	0.0290257	0.027853	0.0305382	0.0368017	0.0197483	0.0270766	0.0438741	0.0192683	0.0352116	0.0495943	0.0179172	0.0324414	0.023862	0.0297346	0.0371074
Bengtsson-PalmeJ_2015__TRAVELRES40__bin_109	0.420267	0.367581	0.298426	0.391681	0.207986	0.158969	0.28566	0.198286	0.286012	0.231286	0.854091	0.205654	0.237035	0.0784539	0.094074	0.590897	0.491065	0.264026	0.284859	0.268647	0.294243	0.107693	0.201007	0.251774	0.122544	0.212906	0.430329	0.514968	0.310434	0.299658	0.62024	0.229143
Bengtsson-PalmeJ_2015__TRAVELRES40__bin_117	0.128064	0.129393	0.0697688	0.114356	0.162071	0.164861	0.119197	0.135987	0.196474	0.182104	0.124521	0.0915618	0.0878936	0.0394117	0.046985	0.0626991	0.0566294	0.0781567	0.041492	0.0686325	0.0661575	0.0518771	0.15108	0.0460737	0.0411788	0.0702906	0.121788	0.0535168	0.0411688	0.0621908	0.0469768	0.078548
Bengtsson-PalmeJ_2015__TRAVELRES40__bin_19	0.0339346	0.0419438	0.0305395	0.0357081	0.0367951	0.0416155	0.0481159	0.0412883	0.048486	0.0515872	0.0530329	0.0510054	0.0348452	0.0178244	0.0189458	0.0251631	0.0359594	0.0306613	0.0274179	0.026154	0.0407697	0.017771	0.029165	0.0331624	0.0171938	0.0352012	0.049388	0.0226207	0.0623857	0.0249617	0.0341173	0.0408785
Bengtsson-PalmeJ_2015__TRAVELRES40__bin_34	0.0802426	0.0782753	0.0476266	0.0778061	0.126675	0.0969167	0.22638	0.113226	0.214188	0.125311	0.575955	0.116968	0.0576295	0.0332475	0.0277887	0.0723707	0.0457901	0.055101	0.038968	0.0587632	0.0617624	0.0543027	0.0879395	0.0442337	0.0247262	0.0410221	0.102011	0.0549574	0.0371487	0.0437585	0.0292365	0.0527763
Bengtsson-PalmeJ_2015__TRAVELRES40__bin_43	0.109457	0.0914105	0.0570242	0.102447	0.146845	0.0954631	0.119463	0.10188	0.169708	0.124357	0.0906838	0.0589981	0.0678529	0.0346399	0.0320054	0.0726395	0.0559876	0.0678049	0.0415956	0.0705437	0.061213	0.0650853	0.138721	0.0363651	0.034171	0.0502451	0.140966	0.0374826	0.0430639	0.0560537	0.0346076	0.0633193
Bengtsson-PalmeJ_2015__TRAVELRES40__bin_49	0.149255	0.129655	0.118791	0.099002	0.223866	0.159165	0.322947	0.192911	0.13397	0.151111	0.118449	0.129493	0.28809	0.0693718	0.0354765	0.100111	0.08193	0.0520134	0.0436139	0.048887	0.0888575	0.0572184	0.124196	0.0627552	0.0256878	0.0690655	0.0577568	0.0205905	0.0339312	0.0397199	0.0301371	0.0665714
Bengtsson-PalmeJ_2015__TRAVELRES40__bin_52	0.146623	0.149784	0.11122	0.111212	0.163711	0.19218	0.0981533	0.167404	0.155135	0.251349	0.170462	0.134322	0.135159	0.0637245	0.0347937	0.067642	0.0945022	0.209937	0.122293	0.119849	0.243695	0.156041	0.07087	0.122273	0.0322514	0.105794	0.0777537	0.0426046	0.0723245	0.0473676	0.049668	0.0855801
Bengtsson-PalmeJ_2015__TRAVELRES40__bin_63	0.107478	0.114855	0.127021	0.158793	0.194056	0.119954	0.225024	0.168797	0.442106	0.14607	0.119288	0.0573564	0.0665747	0.0292598	0.0321903	0.0638535	0.0529812	0.0618144	0.0409119	0.0867909	0.0592085	0.0898543	0.129602	0.0328634	0.0274826	0.0452944	0.105428	0.0375662	0.0411227	0.0438766	0.0517528	0.0612644
Bengtsson-PalmeJ_2015__TRAVELRES41__bin_90	0.106552	0.112818	0.0621652	0.0648824	0.0986252	0.0775692	0.121074	0.0973356	0.0904284	0.137091	0.0979508	0.108947	0.0892226	0.0492643	0.0358422	0.0674602	0.062911	0.0545797	0.0385992	0.0900913	0.0595871	0.0304478	0.100613	0.0413141	0.0321634	0.0730407	0.0471559	0.0206473	0.0215773	0.0397733	0.0256686	0.0516368
Bengtsson-PalmeJ_2015__TRAVELRES42__bin_46	0.0799964	0.0869584	0.0674	0.0668067	0.0737439	0.082639	0.107257	0.0877015	0.0867162	0.107131	0.101212	0.0902315	0.0794892	0.0437323	0.0272518	0.0623046	0.0571697	0.0491594	0.0438889	0.0393209	0.0693548	0.0268399	0.0677746	0.0498675	0.0325794	0.0586293	0.0643006	0.028192	0.0538413	0.0309656	0.0362571	0.0620281
Bengtsson-PalmeJ_2015__TRAVELRES45__bin_118	0.243643	0.251453	0.101914	0.12751	0.334638	0.193441	0.273106	0.215702	0.186185	0.254208	0.161961	0.379995	0.199484	0.130287	0.053496	0.165684	0.11072	0.0828677	0.0507915	0.0838952	0.125613	0.0713211	0.226908	0.121048	0.087173	0.13319	0.129693	0.455306	0.0695766	0.05515	0.070972	0.163287
Bengtsson-PalmeJ_2015__TRAVELRES45__bin_45	1.57073	2.04246	0.85077	2.52992	0.588228	0.286046	2.16189	0.647564	0.839385	0.617139	2.4574	1.05748	0.375214	0.721358	0.819853	0.769312	1.27593	1.18966	1.82105	1.7519	1.06145	0.366597	0.675369	2.58199	0.343709	1.24756	3.16458	1.60733	2.11839	0.694253	1.61197	1.57381
Bengtsson-PalmeJ_2015__TRAVELRES45__bin_71	0.251464	0.342204	0.216171	0.333854	0.189142	0.213447	0.232636	0.266745	0.326966	0.253397	0.586879	0.274181	0.31502	0.15379	0.187879	0.297417	0.576477	0.186413	0.188239	0.53593	0.219933	0.164335	0.0640173	0.330229	0.131255	0.312507	1.0357	1.58156	1.62887	0.236221	2.14414	0.375379
Bengtsson-PalmeJ_2015__TRAVELRES46__bin_146	0.295097	0.326547	0.140002	0.314499	0.167039	0.115296	0.359476	0.150905	0.18154	0.190462	0.461971	0.174737	0.15804	0.0698252	0.0804923	0.0986932	0.150309	0.162977	0.18078	0.242263	0.142151	0.0819644	0.1136	0.134417	0.050557	0.108591	0.247508	0.238121	0.187134	0.14907	0.732141	0.312957
Bengtsson-PalmeJ_2015__TRAVELRES46__bin_21	0.0728388	0.0774906	0.0618391	0.0502933	0.0582241	0.11117	0.0831399	0.0950186	0.0847437	0.0958978	0.0773341	0.121318	0.0842155	0.0353087	0.025802	0.052385	0.0748691	0.0403412	0.0376503	0.0406737	0.057071	0.0315457	0.0500392	0.0708812	0.0321202	0.0518793	0.0846316	0.0311764	0.0745784	0.0417983	0.0353807	0.0668424
Bengtsson-PalmeJ_2015__TRAVELRES46__bin_32	0.0722896	0.0761954	0.0632688	0.0532743	0.0591702	0.0930682	0.078421	0.0752133	0.08221	0.109098	0.0783773	0.0913055	0.0783381	0.0359994	0.0204114	0.0547303	0.0591117	0.0452219	0.034586	0.0388044	0.0534209	0.0221648	0.0566213	0.0597885	0.0410554	0.0463244	0.0719251	0.028492	0.0678005	0.0464463	0.0396484	0.0817426
Bengtsson-PalmeJ_2015__TRAVELRES46__bin_43	0.762853	0.704862	0.566089	0.272543	0.588883	0.828478	0.602506	0.592189	0.940908	1.70446	0.65578	1.06639	0.646589	0.241931	0.0771458	0.816812	0.396729	0.120592	0.0945414	0.128044	0.385331	0.173603	0.335516	0.217524	0.178959	0.550134	0.145316	0.0240663	0.0555107	0.146101	0.0565548	0.237698
Bengtsson-PalmeJ_2015__TRAVELRES46__bin_52	0.08035	0.0882133	0.0678661	0.0611786	0.0677557	0.103595	0.0891238	0.0924494	0.0929997	0.122427	0.0865289	0.113589	0.0774152	0.0428396	0.027395	0.05883	0.0628206	0.0406743	0.0371054	0.0415189	0.0613157	0.0302285	0.0547389	0.0827701	0.0495885	0.094455	0.0837783	0.0325464	0.067482	0.041891	0.0449507	0.0800527
Bengtsson-PalmeJ_2015__TRAVELRES46__bin_63	0.0912736	0.0953062	0.074463	0.0622388	0.0844032	0.104581	0.130973	0.105235	0.102546	0.124171	0.0862183	0.100224	0.0843823	0.0514375	0.0312937	0.0700961	0.0611873	0.0427194	0.0317641	0.0376976	0.0706914	0.026071	0.0748382	0.0496576	0.0392781	0.0640357	0.0601388	0.0187944	0.0365568	0.0322089	0.033001	0.0540816
Bengtsson-PalmeJ_2015__TRAVELRES46__bin_68	0.125451	0.110202	0.0670679	0.141496	0.100513	0.0690087	0.117786	0.0849005	0.0866404	0.0907539	0.304024	0.0916774	0.0959153	0.0433806	0.0566541	0.105172	0.542189	0.0675353	0.0685097	0.0984104	0.065314	0.0659496	0.0729773	0.148998	0.076622	0.0592116	0.562351	3.8088	1.65828	0.138313	0.739237	0.489426
Bengtsson-PalmeJ_2015__TRAVELRES46__bin_79	0.111262	0.0949054	0.0697861	0.106295	0.128515	0.0615162	0.10508	0.060589	0.127223	0.129874	0.0808844	0.0487248	0.0567857	0.023559	0.0761986	0.0618226	0.0591151	0.0796608	0.0611509	0.249668	0.0938231	0.106369	0.0883285	0.0374279	0.0329688	0.0752299	0.123407	0.07582	0.0611562	0.0536377	0.0240056	0.0504794
Bengtsson-PalmeJ_2015__TRAVELRES46__bin_84	3.45119	3.87183	1.70807	6.06494	8.49821	1.04593	14.4076	2.60067	2.37532	2.2487	13.4402	7.35027	1.18177	3.05365	5.72085	9.00105	66.8631	2.67401	4.96237	4.27579	2.2221	2.81941	7.96619	8.70062	0.512297	8.83484	10.6862	2.02384	7.23904	1.02477	2.33925	2.08395
Bengtsson-PalmeJ_2015__TRAVELRES47__bin_13	0.133249	0.156439	0.135345	0.223528	0.237984	0.140999	0.280548	0.1946	0.391664	0.155186	0.35604	0.116891	0.0743294	0.0316489	0.0871887	0.11466	0.111492	0.113565	0.18301	0.160794	0.152339	0.211828	0.0938244	0.0754601	0.0269766	0.0927729	0.242827	0.0834582	0.109173	0.360341	0.0521997	0.246363
Bengtsson-PalmeJ_2015__TRAVELRES47__bin_23	0.0938906	0.0945109	0.0673447	0.0813079	0.106762	0.0856818	0.134848	0.100132	0.104634	0.123184	0.105318	0.0922823	0.0728024	0.041739	0.0447611	0.066165	0.0623315	0.057187	0.0480681	0.081467	0.0671684	0.0411166	0.0837692	0.0467189	0.0331668	0.0612797	0.0730407	0.0263685	0.0360839	0.0334793	0.0260749	0.0549279
Bengtsson-PalmeJ_2015__TRAVELRES48__bin_112	0.112135	0.107359	0.0582162	0.12985	0.168907	0.103286	0.236577	0.109271	0.164593	0.129122	0.116268	0.0786403	0.0752231	0.0493379	0.0383669	0.110855	0.0913609	0.0923887	0.0542715	0.0931664	0.0865668	0.103671	0.167468	0.0537038	0.0475718	0.0657539	0.17134	0.0583101	0.0505512	0.0599684	0.0340262	0.0765305
Bengtsson-PalmeJ_2015__TRAVELRES48__bin_114	0.26958	0.127917	0.160773	0.726237	0.138203	0.265117	0.0982481	0.557327	1.54286	0.238016	0.239607	0.0807647	0.0609844	0.0325077	0.043848	0.0601189	0.0695456	0.0562082	0.0430692	0.166983	0.0542657	0.123465	0.0865064	0.0519841	0.0208807	0.0390563	0.109411	0.0510818	0.0640887	0.0525184	0.15068	0.136369
Bengtsson-PalmeJ_2015__TRAVELRES48__bin_123	0.141861	0.18955	0.140653	0.125063	0.177009	0.304609	0.628484	0.214452	0.157917	0.236714	0.271095	0.294802	0.298585	0.107397	0.0481379	0.187024	0.198335	0.0701325	0.0527066	0.0677518	0.127228	0.0508479	0.239956	0.0878244	0.0674076	0.122132	0.126194	0.051682	0.056091	0.0509564	0.0610144	0.277034
Bengtsson-PalmeJ_2015__TRAVELRES48__bin_1	0.297416	0.134537	0.0704046	0.254331	0.162055	0.156315	0.166283	0.127607	0.349819	0.177084	0.270018	0.095781	0.0646247	0.0421612	0.0373045	0.119423	0.212576	0.0937106	0.0578703	0.150262	0.0890598	0.107531	0.12268	0.0479075	0.0362397	0.0711955	0.194783	0.0429373	0.0861294	0.176672	0.0292593	0.0759416
Bengtsson-PalmeJ_2015__TRAVELRES48__bin_41	0.123183	0.131321	0.0855046	0.0915533	0.0877903	0.180204	0.122343	0.152694	0.198692	0.177251	0.164792	0.146506	0.077806	0.0425544	0.0331772	0.0791116	0.0818026	0.0478985	0.0422178	0.0482788	0.0745273	0.0359974	0.0615152	0.0874298	0.0561218	0.1272	0.0703801	0.0254225	0.0480082	0.0336273	0.0322739	0.0532628
Bengtsson-PalmeJ_2015__TRAVELRES48__bin_86	0.166483	0.155034	0.0765678	0.0797155	0.132851	0.112659	0.132649	0.178624	0.15216	0.15707	0.117181	0.124196	0.0833643	0.0635205	0.0437205	0.0738149	0.0764569	0.0613555	0.0461258	0.05491	0.0847773	0.0426175	0.104446	0.0614977	0.0370786	0.0849741	0.0978476	0.0679142	0.0491253	0.0490136	0.0679757	0.0697811
Bengtsson-PalmeJ_2015__TRAVELRES48__bin_92	0.115404	0.107673	0.0542194	0.102451	0.142663	0.141342	0.152394	0.108888	0.184997	0.17008	0.105133	0.0700685	0.0617008	0.0335974	0.0426721	0.0796088	0.079703	0.0769123	0.0637767	0.0838298	0.0734152	0.0782956	0.141202	0.0403869	0.0325536	0.0706441	0.211453	0.110083	0.0659372	0.0623682	0.0307167	0.0777842
Bengtsson-PalmeJ_2015__TRAVELRES49__bin_109	0.12637	0.109581	0.0861549	0.131126	0.152453	0.118987	0.178669	0.105288	0.185752	0.149393	0.126923	0.0612986	0.0655536	0.034142	0.0441238	0.0621331	0.0747857	0.0883033	0.0580543	0.0732558	0.082816	0.0969197	0.120666	0.0469112	0.0320669	0.0470952	0.139654	0.0447288	0.0540193	0.0767856	0.0354044	0.0503067
Bengtsson-PalmeJ_2015__TRAVELRES49__bin_115	0.0133032	0.0131193	0.00641829	0.00997763	0.0124458	0.00987317	0.0128286	0.0111486	0.0156336	0.0141449	0.0142831	0.00809473	0.00842707	0.00392533	0.00516718	0.0060497	0.00596155	0.00884302	0.00468663	0.00930532	0.00722689	0.00597909	0.0135856	0.00780923	0.00384967	0.00539083	0.0106431	0.00395257	0.00423206	0.00411167	0.00322331	0.00544997
Bengtsson-PalmeJ_2015__TRAVELRES49__bin_45	0.0802815	0.0779521	0.056395	0.0609393	0.0705955	0.126454	0.0667887	0.100683	0.124876	0.137782	0.0781009	0.0678907	0.0393857	0.0249885	0.0203423	0.0397172	0.0495082	0.0310721	0.0300136	0.0373005	0.0427113	0.0253036	0.0419179	0.0561888	0.0259973	0.0451305	0.0718098	0.0311488	0.0524127	0.031846	0.0318643	0.0463825
Bengtsson-PalmeJ_2015__TRAVELRES49__bin_46	0.527221	0.425267	0.550573	0.18725	0.407422	0.851518	0.451956	0.763689	0.552038	0.614351	0.324553	1.05164	0.756901	0.206233	0.112352	0.307411	0.43746	0.112752	0.128598	0.100391	0.3385	0.0760945	0.36997	0.36899	0.599227	0.402119	0.442166	0.115206	0.212608	0.288954	0.195133	0.713874
Bengtsson-PalmeJ_2015__TRAVELRES49__bin_65	0.245535	0.253649	0.171604	0.195538	0.239417	0.395805	0.111455	0.257317	0.312739	0.459503	0.297351	0.125938	0.0617845	0.0381403	0.0263417	0.0814834	0.0999892	0.0522631	0.0547665	0.0605629	0.0835374	0.0487795	0.0393391	0.064199	0.0260548	0.0799973	0.0858706	0.0411145	0.0574102	0.0360958	0.0447169	0.0866097
Bengtsson-PalmeJ_2015__TRAVELRES49__bin_92	0.161155	0.0891052	0.103671	0.147531	0.388503	0.0921263	0.127756	0.0784613	0.133487	0.118189	0.121884	0.675884	0.0604922	0.029786	0.0323391	0.119819	0.060906	0.0676948	0.0785803	0.0822928	0.0720733	0.070996	0.0949232	0.046155	0.034232	0.0631294	0.135507	0.0453935	0.0423135	0.0416413	0.0281144	0.0461153
Bengtsson-PalmeJ_2015__TRAVELRES4__bin_102	0.33292	0.447969	0.507213	0.220532	1.02726	0.364948	2.90394	0.606661	0.427617	0.947189	0.284781	0.413656	0.752892	0.383166	0.11407	0.747187	0.219249	0.107499	0.0677349	0.108871	0.191204	0.081078	0.191194	0.124348	0.0764165	0.895496	0.0736337	0.0377676	0.0517396	0.0581583	0.0328046	0.079863
Bengtsson-PalmeJ_2015__TRAVELRES4__bin_134	0.127433	0.140682	0.0555412	0.13343	0.192269	0.104325	0.203964	0.0978748	0.147104	0.147822	0.164813	0.0815407	0.110616	0.0444724	0.0454097	0.113161	0.0855351	0.100793	0.0644586	0.0799459	0.0887155	0.083025	0.180138	0.0440689	0.0555342	0.070137	0.130333	0.0505669	0.0344021	0.0794494	0.0425049	0.074229
Bengtsson-PalmeJ_2015__TRAVELRES4__bin_92	0.191228	0.160531	0.0843112	0.247984	0.0965105	0.0845774	0.183896	0.136718	0.209461	0.142005	2.00522	0.167626	0.269253	0.0966479	0.0415559	0.122723	0.252058	0.0733831	0.178487	0.150524	0.244335	0.0457143	0.180512	0.135384	0.168638	0.0389904	0.0908321	0.635531	0.0488748	0.0221841	2.51831	0.0604729
Bengtsson-PalmeJ_2015__TRAVELRES50__bin_114	0.101313	0.0903045	0.0505949	0.106879	0.13468	0.0825481	0.147595	0.0853274	0.129505	0.117687	0.101439	0.0556167	0.0516802	0.032546	0.0386318	0.0603318	0.0508041	0.0804246	0.0470199	0.0845851	0.0608774	0.079409	0.104377	0.0442579	0.0358713	0.0462339	0.123143	0.0441522	0.0507421	0.102382	0.0276388	0.0577068
Bengtsson-PalmeJ_2015__TRAVELRES50__bin_25	0.0683419	0.0798091	0.053137	0.0580924	0.105989	0.0925345	0.133657	0.0811419	0.0959324	0.120889	0.0914561	0.0938554	0.0839667	0.0538926	0.0224478	0.0879255	0.0764689	0.0389001	0.0257808	0.0367063	0.069052	0.0236584	0.091339	0.0390395	0.0457651	0.0511435	0.0516243	0.0275122	0.0275149	0.0375384	0.0281253	0.0584512
Bengtsson-PalmeJ_2015__TRAVELRES50__bin_54	0.184725	0.175737	0.108888	0.115645	0.237703	0.155406	0.433487	0.200563	0.183367	0.215635	0.16018	0.339336	0.134083	0.114518	0.0522865	0.155167	0.304649	0.0689742	0.0564664	0.0725855	0.115727	0.0579654	0.13503	0.173264	0.0379213	0.118384	0.0730834	0.0299553	0.0329101	0.0307742	0.0461974	0.0751885
Bengtsson-PalmeJ_2015__TRAVELRES50__bin_59	0.130217	0.0922913	0.0602659	0.119408	0.165352	0.101369	0.160139	0.0831051	0.137482	0.148478	0.0886248	0.0515298	0.0552954	0.0478023	0.0348916	0.0937353	0.062289	0.0960314	0.0647012	0.0859149	0.0774971	0.0883493	0.132673	0.0634933	0.0568032	0.0609859	0.181619	0.0816559	0.0831816	0.127119	0.0257866	0.0807887
Bengtsson-PalmeJ_2015__TRAVELRES50__bin_91	0.107062	0.124514	0.0835372	0.0812392	0.0890395	0.115583	0.0878977	0.104271	0.130014	0.166489	0.116292	0.114038	0.0648909	0.0353049	0.0289916	0.0503257	0.0644409	0.0468349	0.0512721	0.0552254	0.0563086	0.0357248	0.0563171	0.0642507	0.0312672	0.0576113	0.0862251	0.033406	0.0683183	0.040378	0.0514493	0.0664545
Bengtsson-PalmeJ_2015__TRAVELRES52__bin_57	0.57115	0.754806	0.234526	0.538468	0.195827	0.124942	0.682624	0.167963	0.260322	0.296271	0.900377	0.331382	0.413485	0.0984172	0.113435	0.168683	0.733166	0.159248	0.192822	0.178189	0.169552	0.0808607	0.146404	0.26519	0.0553956	0.129321	0.360934	0.260937	0.321575	0.130829	0.905428	0.339911
Bengtsson-PalmeJ_2015__TRAVELRES52__bin_59	0.0467625	0.0554691	0.0360313	0.0475706	0.0359098	0.0354239	0.0542095	0.0439874	0.0494683	0.0533058	0.0644719	0.0509295	0.0393782	0.0159293	0.0181617	0.027341	0.0383704	0.0280925	0.0242053	0.0342293	0.0339641	0.012945	0.0293857	0.0335807	0.0139042	0.0293846	0.044548	0.024197	0.0389163	0.0235227	0.0308956	0.0321962
Bengtsson-PalmeJ_2015__TRAVELRES53_megahit__bin_42	0.0989895	0.0972875	0.0934339	0.0616245	0.11113	0.16311	0.121027	0.144195	0.123563	0.152411	0.102152	0.175215	0.124633	0.0750867	0.0300799	0.0820035	0.0912034	0.0598651	0.0473063	0.0621345	0.0982818	0.0671395	0.0843189	0.170724	0.0616073	0.142028	0.179755	0.0588606	0.128258	0.0726459	0.078103	0.156381
Bengtsson-PalmeJ_2015__TRAVELRES53_megahit__bin_56	1.61113	2.05936	0.965466	2.85476	0.85165	0.387753	2.71129	0.833894	1.07351	0.806597	2.58716	1.2252	0.581155	0.861511	1.3682	1.19616	1.71882	1.80551	2.5254	2.52271	1.46905	0.492148	1.10397	3.7433	0.717887	1.78229	4.93956	2.86594	3.946	1.29885	2.16693	2.88718
Bengtsson-PalmeJ_2015__TRAVELRES53_megahit__bin_58	0.0909981	0.0949915	0.0574088	0.0637006	0.119248	0.0821832	0.181411	0.0979184	0.102743	0.114921	0.0926487	0.082467	0.0639535	0.0523841	0.0271815	0.0606833	0.0473367	0.0463766	0.0284553	0.0446013	0.0524752	0.0295888	0.0683538	0.0391302	0.0404765	0.0568268	0.0470542	0.0171851	0.0225217	0.0235614	0.0238889	0.0404635
Bengtsson-PalmeJ_2015__TRAVELRES54__bin_24	0.241125	0.466696	0.173967	0.224611	0.242753	0.295966	0.115978	0.231286	0.246543	0.341334	0.480793	0.239034	0.417605	0.111696	0.311309	0.485745	0.639219	0.127264	0.182525	0.686828	0.328703	0.220688	0.0442631	0.355261	0.207333	0.336112	0.750658	2.35375	1.93305	0.15314	1.53229	0.223912
Bengtsson-PalmeJ_2015__TRAVELRES54__bin_80	0.236127	0.303057	0.12329	0.4109	1.64731	1.12771	1.1048	0.54096	1.04207	1.25626	0.61362	2.13551	0.279736	0.539326	0.0418191	0.256162	0.159745	0.13851	0.0511958	0.151401	0.238559	0.122249	0.269451	0.236854	0.746439	4.33376	0.169504	0.0311039	0.0631991	0.0646592	0.0606792	0.215922
Bengtsson-PalmeJ_2015__TRAVELRES54__bin_94	0.632452	0.466778	0.744139	0.194957	0.613117	1.26733	0.60166	1.11763	0.700418	0.840017	0.330041	0.979256	0.799027	0.178567	0.0522456	0.311074	0.340523	0.102636	0.0782897	0.0752616	0.304469	0.0563868	0.539269	0.167227	0.134089	0.128374	0.709195	0.144848	0.447425	0.605492	0.26347	1.23902
Bengtsson-PalmeJ_2015__TRAVELRES55__bin_127	0.0521728	0.0591525	0.0437246	0.0416032	0.04703	0.0719312	0.0658002	0.0649826	0.0616173	0.0730032	0.060983	0.072664	0.0545796	0.0308761	0.0175805	0.0512306	0.051716	0.029501	0.0309173	0.0306819	0.0510557	0.0200932	0.0429793	0.0530882	0.0311863	0.0520958	0.0709659	0.0280751	0.0612017	0.0283741	0.031264	0.0477536
Bengtsson-PalmeJ_2015__TRAVELRES56__bin_55	0.0200966	0.0235553	0.0134372	0.0195081	0.0328805	0.0197559	0.0262387	0.0206531	0.0219415	0.0294171	0.0236618	0.0195694	0.0177172	0.00842424	0.0100226	0.0135413	0.0147799	0.0150162	0.00934712	0.0181854	0.0165248	0.0090566	0.0280539	0.0107313	0.00610864	0.0173206	0.0259712	0.00917979	0.0161131	0.0169682	0.01384	0.0199462
Bengtsson-PalmeJ_2015__TRAVELRES56__bin_87	0.334978	0.293224	0.212532	0.300469	0.202409	0.137585	0.215059	0.178539	0.199581	0.187153	0.442242	0.191482	0.174163	0.0999051	0.0640413	0.407704	0.354114	0.220665	0.244769	0.211317	0.2735	0.0791618	0.132141	0.155027	0.0483048	0.167108	0.441943	0.313776	0.266905	0.20008	0.478907	0.338747
Bengtsson-PalmeJ_2015__TRAVELRES57__bin_15	0.119374	0.0980918	0.0922927	0.150632	0.108615	0.169127	0.157051	0.155157	0.123916	0.149218	0.129474	0.178815	0.131815	0.0920017	0.0284305	0.0550117	0.079815	0.0435729	0.0393674	0.0370579	0.066281	0.0267688	0.0716357	0.0945006	0.0607233	0.0589316	0.248642	0.044384	0.299384	0.438032	0.050499	0.086396
Bengtsson-PalmeJ_2015__TRAVELRES57__bin_43	0.115764	0.132083	0.100388	0.0744672	0.125885	0.148177	0.148787	0.110291	0.120473	0.179798	0.121628	0.132484	0.124984	0.0737825	0.0446893	0.282464	0.210912	0.0594469	0.0452111	0.118595	0.24126	0.050687	0.103127	0.0671661	0.0502259	0.0856699	0.0588349	0.0556553	0.0547021	0.0325753	0.0259976	0.0630956
Bengtsson-PalmeJ_2015__TRAVELRES58__bin_36	0.258563	0.219108	0.334412	0.189329	0.767282	0.274609	1.57606	0.459534	0.431401	0.369746	0.322159	0.274679	0.216672	0.373662	0.101802	0.290435	0.20568	0.114687	0.0752176	0.125001	0.234715	0.0954845	0.171917	0.141195	0.12185	0.18827	0.128256	0.0448782	0.0675926	0.100175	0.0835875	0.121602
Bengtsson-PalmeJ_2015__TRAVELRES59__bin_63	0.0793563	0.0763517	0.0509806	0.0696047	0.094916	0.0988014	0.122271	0.0926742	0.137659	0.107588	0.0905007	0.0688144	0.0616823	0.0332079	0.0249584	0.0627718	0.0943755	0.0532843	0.0329307	0.156933	0.615805	0.0402812	0.0807587	0.0841555	0.0569505	0.0650612	0.110182	0.0394398	0.0543822	0.0412137	0.0471167	0.0667011
Bengtsson-PalmeJ_2015__TRAVELRES5__bin_48	0.0605171	0.075427	0.039131	0.0798697	0.048694	0.0428777	0.0555011	0.0462767	0.051015	0.0559922	0.0843494	0.0521157	0.0346442	0.0205796	0.0214397	0.0345091	0.0351814	0.0282575	0.021945	0.0299038	0.0319495	0.0197307	0.0400743	0.0369108	0.018059	0.0315246	0.0546754	0.0170072	0.0342411	0.0246268	0.315323	0.16041
Bengtsson-PalmeJ_2015__TRAVELRES5__bin_91	0.192054	0.250945	0.107193	0.194666	0.110843	0.0878621	0.268815	0.129722	0.152932	0.16388	0.317844	0.208251	0.0981728	0.0510098	0.0637148	0.10063	0.243415	0.0895866	0.102568	0.111135	0.0902702	0.0461886	0.0831891	0.143614	0.039686	0.0869104	0.18654	0.0856932	0.125868	0.0504791	0.150279	0.0969897
Bengtsson-PalmeJ_2015__TRAVELRES60__bin_102	0.14485	0.150149	0.100156	0.0930549	0.514416	0.171514	1.15903	0.169466	0.167458	0.157518	0.194712	0.137944	0.171459	0.243069	0.0479048	0.110815	0.0932961	0.0669287	0.0433573	0.0566597	0.104152	0.0511847	0.0973601	0.0820049	0.043762	0.0934656	0.0679238	0.0283765	0.0442352	0.0371871	0.0426627	0.0690926
Bengtsson-PalmeJ_2015__TRAVELRES60__bin_3	0.150592	0.131989	0.166793	0.0699213	0.119921	0.268917	0.150716	0.251342	0.183212	0.209962	0.105775	0.255492	0.195657	0.0677895	0.0285623	0.0997372	0.099892	0.056285	0.0418527	0.0469725	0.0883307	0.0278915	0.1125	0.0759491	0.0659527	0.062164	0.166026	0.0553016	0.14181	0.150058	0.0598087	0.211609
Bengtsson-PalmeJ_2015__TRAVELRES60__bin_48	0.0678773	0.0711974	0.0463007	0.0592509	0.0718954	0.0723079	0.080153	0.0749949	0.0836192	0.0972671	0.0807112	0.0704926	0.051298	0.027402	0.0519361	0.0499564	0.0676826	0.044236	0.0393875	0.0746153	0.207674	0.0459785	0.0577266	0.0589004	0.0235442	0.0480069	0.0964334	0.0324782	0.0504547	0.0337624	0.0411639	0.086296
Bengtsson-PalmeJ_2015__TRAVELRES60__bin_86	0.153084	0.154118	0.129777	0.102731	0.149523	0.198203	0.214236	0.156507	0.14942	0.211191	0.189893	0.172114	0.163276	0.128655	0.0608465	0.143867	0.118527	0.0653501	0.056623	0.059766	0.134946	0.0485718	0.152846	0.0900546	0.0754629	0.123821	0.0800034	0.0372686	0.0410433	0.0703079	0.0438518	0.0914248
Bengtsson-PalmeJ_2015__TRAVELRES61__bin_89	0.173879	0.171406	0.0921618	0.133209	0.143729	0.179526	0.0695079	0.143686	0.171977	0.259938	0.173993	0.0993237	0.0514116	0.0305256	0.02231	0.0500156	0.0637773	0.0370972	0.0331025	0.0503315	0.0550879	0.0367151	0.038955	0.0663379	0.0362466	0.0511898	0.0714654	0.0240309	0.0550686	0.0344869	0.0347924	0.0550013
Bengtsson-PalmeJ_2015__TRAVELRES63__bin_76	0.0789369	0.0744457	0.0538103	0.0622531	0.061032	0.0998996	0.0693492	0.0832916	0.0962586	0.110073	0.0840436	0.0590002	0.0314043	0.023922	0.0189607	0.0378655	0.0437308	0.0334417	0.0299153	0.0298013	0.0402029	0.0203128	0.0301701	0.037295	0.0280711	0.0395134	0.0488044	0.0268369	0.0656108	0.0265551	0.0345387	0.0343272
Bengtsson-PalmeJ_2015__TRAVELRES63__bin_7	0.209008	0.25684	0.0814688	0.246871	0.285563	0.233985	0.282517	0.194648	0.249195	0.266199	0.240252	0.145238	0.210389	0.0896917	0.0507977	0.122598	0.086296	0.14818	0.0762022	0.161669	0.0885744	0.0980399	0.266792	0.0555753	0.0851052	0.117906	0.276885	0.166232	0.0746912	0.192111	0.182968	0.21337
Bengtsson-PalmeJ_2015__TRAVELRES63__bin_96	0.077295	0.0800696	0.070514	0.0608258	0.068499	0.0993298	0.0897263	0.0901921	0.0803377	0.110404	0.0895746	0.12259	0.0980061	0.0427106	0.0316724	0.0624606	0.0683464	0.0454409	0.0397225	0.0508397	0.0560423	0.0229618	0.0655772	0.0659124	0.049663	0.0586776	0.0684639	0.0345565	0.070587	0.0531155	0.0321632	0.0922038
Bengtsson-PalmeJ_2015__TRAVELRES63__bin_97	0.11765	0.103841	0.0604954	0.112003	0.150066	0.090007	0.133446	0.0854924	0.149267	0.123081	0.0980471	0.0559137	0.0605041	0.0312362	0.0467733	0.0782119	0.0805242	0.0804575	0.0661652	0.0837858	0.0946431	0.0774626	0.116792	0.0356191	0.0334982	0.0613451	0.133545	0.091284	0.0533666	0.0445716	0.0289761	0.0586363
Bengtsson-PalmeJ_2015__TRAVELRES64__bin_16	1.3586	0.238762	0.11475	0.992159	0.15334	0.816086	0.24914	0.105033	0.155405	0.191557	0.247931	0.0667742	0.0589114	0.0328304	0.0355039	0.0694876	0.0611042	0.0689567	0.0455704	0.0597831	0.0665105	0.0556857	0.105161	0.0404062	0.0365913	0.0508006	0.277048	0.157702	0.279949	0.646948	0.031175	0.061801
Bengtsson-PalmeJ_2015__TRAVELRES65__bin_40	0.176369	0.155296	0.18939	0.0789352	0.152511	0.331934	0.156419	0.292831	0.19306	0.23253	0.117953	0.344591	0.26209	0.0645442	0.0313559	0.122349	0.141808	0.0650842	0.0431578	0.0500883	0.111361	0.042015	0.144705	0.0945417	0.0708608	0.0906526	0.165058	0.0788917	0.165433	0.177362	0.079192	0.364786
Bengtsson-PalmeJ_2015__TRAVELRES66__bin_43	0.132084	0.100419	0.0764023	0.169335	0.103597	0.167502	0.103127	0.255294	0.619893	0.146897	0.213543	0.0624838	0.0642968	0.0281116	0.0377748	0.0520639	0.0521461	0.0576952	0.0423426	0.0609479	0.0646118	0.0567383	0.0755554	0.0321096	0.0329218	0.0357943	0.128857	0.0872796	0.0732481	0.0824866	0.0386586	0.0712156
Bengtsson-PalmeJ_2015__TRAVELRES66__bin_78	0.200982	0.237785	0.196004	0.107137	0.302286	0.28932	0.439029	0.273853	0.1997	0.300657	0.249532	0.318156	0.294484	0.912634	0.055069	0.144302	0.123104	0.0545597	0.0509552	0.0638559	0.133335	0.0399707	0.188352	0.0711931	0.0710137	0.119641	0.0575812	0.023875	0.0348242	0.0431291	0.0357343	0.0900481
Bengtsson-PalmeJ_2015__TRAVELRES66__bin_79	1.05888	1.26937	0.667789	1.65367	0.516701	0.234368	1.49635	0.564384	0.668727	0.447683	1.56136	0.776306	0.393213	0.393096	0.515417	0.778885	0.89469	0.82345	1.35863	1.2063	0.827577	0.310973	0.282535	1.32243	0.184182	0.996675	1.90816	0.928116	1.22397	1.3825	1.78134	1.37887
Bengtsson-PalmeJ_2015__TRAVELRES67__bin_35	0.0961057	0.117376	0.0662589	0.0660784	0.140811	0.0964634	0.183248	0.0930706	0.0996525	0.233858	0.108127	0.17391	0.103347	0.0927738	0.0352491	0.0733531	0.0565993	0.043471	0.0359213	0.0371472	0.0615822	0.0324789	0.0882901	0.110608	0.0501931	0.0653195	0.0534696	0.0190423	0.0278661	0.0249601	0.0260736	0.0444036
Bengtsson-PalmeJ_2015__TRAVELRES68__bin_44	0.19326	0.290569	0.0797781	0.205749	0.387963	0.19217	0.300172	0.18371	0.210864	0.285952	0.217602	0.138142	0.25638	0.0873768	0.0911637	0.175703	0.108174	0.175298	0.106833	0.116827	0.147038	0.126789	0.57171	0.0698501	0.130748	0.110376	0.188343	0.0852289	0.0566539	0.240724	0.0914588	0.138316
Bengtsson-PalmeJ_2015__TRAVELRES69__bin_62	0.131053	0.119504	0.0635108	0.12629	0.188077	0.104785	0.24602	0.103075	0.160464	0.136937	0.156763	0.0910548	0.0918176	0.053135	0.0510263	0.158419	0.13551	0.113732	0.0858207	0.110895	0.105155	0.110757	0.190144	0.0561976	0.0508162	0.0820101	0.202177	0.0599722	0.0513264	0.108505	0.0367719	0.0789213
Bengtsson-PalmeJ_2015__TRAVELRES6__bin_119	0.139363	0.121019	0.0692521	0.128947	0.175416	0.134506	0.184922	0.103257	0.182183	0.16672	0.112985	0.0675579	0.0720043	0.0345788	0.0458914	0.0717029	0.0583041	0.0824149	0.0525175	0.0973882	0.0784726	0.0856078	0.155808	0.0523544	0.0382713	0.0583595	0.197833	0.069509	0.052166	0.0663182	0.0477403	0.0851716
Bengtsson-PalmeJ_2015__TRAVELRES6__bin_124	0.135121	0.126222	0.144282	0.0795566	0.126012	0.242246	0.137055	0.234204	0.177553	0.217998	0.112329	0.239221	0.202206	0.0585033	0.0339478	0.127697	0.153919	0.0645442	0.0590729	0.0626209	0.108286	0.0355775	0.143985	0.084734	0.0819186	0.0902659	0.113933	0.0496427	0.141962	0.123849	0.0685511	0.201115
Bengtsson-PalmeJ_2015__TRAVELRES6__bin_23	0.317794	0.566926	0.218683	0.339691	0.361612	0.33795	0.227644	0.313235	0.346546	0.459898	0.942692	0.304787	0.521093	0.193273	0.466349	0.718452	0.970606	0.216381	0.288882	1.16994	0.451161	0.353402	0.0945954	0.818564	0.330703	0.547075	1.1957	2.27051	1.82004	0.222538	2.10139	0.36321
Bengtsson-PalmeJ_2015__TRAVELRES6__bin_43	0.130613	0.166521	0.0901284	0.168679	0.143897	0.116271	0.158738	0.12673	0.132031	0.163544	0.191974	0.151442	0.188652	0.0765666	0.0786015	0.161089	0.143122	0.154616	0.125609	0.105165	0.0955558	0.0727837	0.294857	0.121656	0.121282	0.0920137	0.37402	0.201317	0.117707	0.177395	0.0913654	0.118967
Bengtsson-PalmeJ_2015__TRAVELRES6__bin_4	0.127262	0.128054	0.0935972	0.0811376	0.107987	0.180229	0.110842	0.1486	0.127678	0.180314	0.109238	0.189939	0.160012	0.0555168	0.0315408	0.0841353	0.102499	0.0564375	0.0469925	0.0500381	0.110429	0.0348393	0.11155	0.0650903	0.0670284	0.0893292	0.126453	0.0398497	0.0985345	0.10844	0.0503637	0.137952
Bengtsson-PalmeJ_2015__TRAVELRES6__bin_62	0.0106258	0.0129062	0.00802901	0.0120058	0.0130801	0.00904539	0.0134334	0.0107272	0.0117991	0.0115792	0.0123901	0.00668782	0.00571553	0.00403741	0.00267083	0.00671655	0.0068048	0.00575145	0.00504879	0.00828102	0.00661189	0.00504933	0.0101882	0.00563448	0.00329698	0.00936676	0.0106305	0.00746795	0.00612612	0.00458827	0.00401647	0.00493193
Bengtsson-PalmeJ_2015__TRAVELRES70__bin_69	0.0994814	0.11144	0.0711279	0.0814366	0.109302	0.130997	0.119628	0.117509	0.133317	0.165828	0.122432	0.145668	0.130025	0.0670573	0.035872	0.0796449	0.0759644	0.0641476	0.0507702	0.0588185	0.0796273	0.04657	0.114104	0.0649178	0.0623106	0.0797521	0.108689	0.0425384	0.0772292	0.114966	0.0472755	0.0676385
Bengtsson-PalmeJ_2015__TRAVELRES8__bin_106	0.0995537	0.102891	0.0592032	0.077825	0.0923307	0.111785	0.151733	0.0941512	0.156466	0.131694	0.102153	0.0740368	0.0513341	0.0320491	0.0258254	0.0536392	0.0665227	0.0459907	0.0324512	0.0538658	0.135549	0.0418274	0.0665997	0.0811645	0.0330444	0.0512043	0.0756931	0.0322235	0.0499776	0.0344322	0.0335886	0.0545193
Bengtsson-PalmeJ_2015__TRAVELRES9__bin_123	0.129138	0.133062	0.065025	0.154496	0.0659269	0.0528557	0.134221	0.0853518	0.080413	0.098791	0.406761	0.0781949	0.123837	0.0494492	0.0384899	0.0498929	0.104415	0.0513776	0.0837295	0.0685987	0.102836	0.0378972	0.0655367	0.0570375	0.0488777	0.0386271	0.0679881	0.104067	0.0388014	0.0210734	0.445943	0.0597049
Bengtsson-PalmeJ_2015__TRAVELRES9__bin_129	0.0599523	0.0618194	0.0494978	0.0510001	0.0467461	0.0704091	0.0686872	0.0762375	0.0655942	0.076229	0.0739268	0.0957698	0.0581119	0.0261834	0.0208542	0.0417403	0.0651698	0.0297396	0.0299553	0.0352555	0.038684	0.0193302	0.0382236	0.0533762	0.0297925	0.0671777	0.0605729	0.0203767	0.0456123	0.0262183	0.0305719	0.0439209
Bengtsson-PalmeJ_2015__TRAVELRES9__bin_13	0.0572085	0.0620815	0.0382185	0.054408	0.0488388	0.0472545	0.0608245	0.0509866	0.0565231	0.0663481	0.0683023	0.0504054	0.0359475	0.019443	0.020564	0.0349347	0.0350368	0.0349081	0.0297052	0.0403897	0.0404207	0.0217654	0.0402395	0.033783	0.0161368	0.035567	0.0601517	0.026938	0.0432353	0.0346765	0.0294421	0.0409285
Bengtsson-PalmeJ_2015__TRAVELRES9__bin_140	0.0651675	0.0769254	0.0482521	0.0637909	0.0425235	0.0578188	0.067797	0.0541358	0.0610899	0.0748877	0.087499	0.0679082	0.0362449	0.0238088	0.0202275	0.0401394	0.0420275	0.0286445	0.027469	0.0307441	0.0412163	0.0189921	0.0311663	0.0503701	0.0211285	0.033016	0.0579707	0.022226	0.0573376	0.0540049	0.0256828	0.043786
Bengtsson-PalmeJ_2015__TRAVELRES9__bin_157	0.0894733	0.0792231	0.042311	0.0979716	0.115199	0.0771742	0.127819	0.0642571	0.10925	0.0905252	0.0814075	0.0643355	0.0594226	0.0376534	0.0331502	0.0708947	0.0930158	0.0741677	0.0493348	0.0888109	0.0793158	0.0778772	0.0860538	0.0528954	0.035167	0.0446511	0.100761	0.0266231	0.0322986	0.0420688	0.0235295	0.0691944
Bengtsson-PalmeJ_2015__TRAVELRES9__bin_159	0.0909773	0.100867	0.0722451	0.0650907	0.0769149	0.122037	0.135627	0.0919417	0.102764	0.146364	0.111162	0.128938	0.0958254	0.0780315	0.0367673	0.0741407	0.072226	0.045084	0.0406157	0.0483437	0.0780923	0.0331439	0.075132	0.0920669	0.054222	0.0792119	0.0709029	0.0255907	0.0464298	0.0424793	0.0369392	0.0710185
Bengtsson-PalmeJ_2015__TRAVELRES9__bin_20	0.117726	0.11919	0.0896674	0.0698267	0.0870737	0.121527	0.127431	0.119531	0.111102	0.137674	0.102042	0.157997	0.0997447	0.0505811	0.0264458	0.0734763	0.0749663	0.0452883	0.0327653	0.0401257	0.0739474	0.0282692	0.0653887	0.06898	0.0483902	0.0678978	0.0905373	0.0306973	0.0855751	0.0446717	0.0498096	0.0862431
Bengtsson-PalmeJ_2015__TRAVELRES9__bin_61	0.155137	0.150743	0.144051	0.0816359	0.151969	0.227296	0.179696	0.197391	0.265454	0.18189	0.147895	0.270811	0.249182	0.124821	0.0490616	0.138056	0.122238	0.0615189	0.0605988	0.0845307	0.154929	0.049622	0.154869	0.167135	0.196866	0.195322	0.192271	0.0509646	0.163166	0.119884	0.0823956	0.332223
Bengtsson-PalmeJ_2015__TRAVELRES9__bin_63	0.0759667	0.0868223	0.0713628	0.059219	0.0814825	0.0939243	0.102624	0.0865504	0.0902285	0.0996744	0.0930366	0.117914	0.0712779	0.0441007	0.0277037	0.0654223	0.0661127	0.0374823	0.0332043	0.0429078	0.0655077	0.0406757	0.0606133	0.0882678	0.0154457	0.079572	0.0626146	0.0223989	0.0447658	0.0258909	0.0347992	0.0736736
Bengtsson-PalmeJ_2015__TRAVELRES9__bin_65	0.109458	0.107438	0.0763285	0.0835996	0.102206	0.144211	0.0887998	0.111489	0.223042	0.192339	0.102104	0.0901616	0.0537155	0.0314719	0.0292091	0.051002	0.056737	0.0487093	0.0474255	0.0444812	0.0571397	0.0430226	0.0509814	0.0488484	0.0314334	0.0596009	0.070795	0.0267642	0.045774	0.0314047	0.0336593	0.0544897
Bengtsson-PalmeJ_2015__TRAVELRES9__bin_6	0.117182	0.121039	0.071598	0.11548	0.149164	0.121977	0.120771	0.117707	0.160622	0.170204	0.11842	0.0812091	0.0807058	0.0400008	0.053605	0.0803228	0.0700489	0.130005	0.0976667	0.111606	0.132243	0.124608	0.154001	0.0795368	0.0413961	0.0677159	0.164898	0.056721	0.0644925	0.0694342	0.0471107	0.0858007
Bengtsson-PalmeJ_2015__TRAVELRES9__bin_97	0.0669274	0.0741315	0.0576026	0.0742615	0.0566964	0.0601706	0.0770152	0.0625143	0.0639664	0.0797246	0.0959428	0.0763575	0.0597115	0.0357292	0.0221508	0.0419976	0.0490452	0.039211	0.0318531	0.0329041	0.0425625	0.0207878	0.0589148	0.0425125	0.0307219	0.0356145	0.0650164	0.0227012	0.046971	0.0688023	0.0307823	0.0397067
BritoIL_2016__M1_15_ST__bin_27	0.083879	0.0965775	0.0508452	0.0754425	0.0878775	0.0598416	0.0953958	0.0640356	0.0659315	0.088082	0.0863876	0.0647147	0.0557417	0.0334525	0.0441987	0.0477816	0.052719	0.045284	0.0381493	0.0376183	0.0528706	0.0255203	0.0801432	0.0399178	0.034866	0.0434482	0.0589678	0.0304728	0.032855	0.0437668	0.0354042	0.0486902
BritoIL_2016__M1_15_ST__bin_37	0.0698129	0.0658214	0.0490522	0.0581209	0.0627475	0.0801917	0.0640488	0.0700693	0.101438	0.106779	0.0830255	0.0573541	0.0437724	0.0195971	0.0190378	0.0373273	0.0496699	0.0382467	0.0314842	0.0382472	0.0417578	0.0205408	0.052536	0.0401499	0.0177954	0.0375329	0.0655186	0.0316591	0.0468077	0.0319747	0.0304971	0.0448784
BritoIL_2016__M1_15_ST__bin_45	0.249512	0.286196	0.162494	0.100203	0.14991	0.344534	0.287383	0.245603	0.323827	0.372483	0.168124	0.316726	0.244168	0.133133	0.0600145	0.21041	0.108848	0.0640308	0.0769982	0.0500819	0.129194	0.048691	0.135322	0.184011	0.117238	0.306024	0.126543	0.0409083	0.0560595	0.0596327	0.0550032	0.228028
BritoIL_2016__M1_15_ST__bin_47	0.141827	0.103035	0.0604674	0.135624	0.158879	0.0981035	0.185005	0.0937473	0.177159	0.134715	0.13749	0.0957746	0.0690226	0.0425836	0.0475144	0.105677	0.11864	0.101439	0.0702481	0.0918176	0.0817147	0.115807	0.130157	0.0434772	0.0474136	0.0851017	0.143861	0.0522983	0.0435911	0.0608498	0.0355341	0.0669133
BritoIL_2016__M1_15_ST__bin_55	0.126081	0.142331	0.0766043	0.127883	0.133772	0.120095	0.123785	0.121627	0.25629	0.205198	0.124527	0.0898257	0.0776324	0.0392863	0.0564785	0.0834319	0.0718363	0.0766238	0.0548815	0.0694143	0.0706547	0.0559203	0.133901	0.0473519	0.0507893	0.0595939	0.149396	0.0545641	0.074559	0.119266	0.0423818	0.0714332
BritoIL_2016__M1_15_ST__bin_67	0.22946	0.2566	0.145538	0.270194	0.120611	0.131172	0.227309	0.13426	0.164829	0.172346	0.338547	0.176713	0.166163	0.063033	0.0536511	0.0890196	0.157185	0.0975516	0.0903249	0.114542	0.0951773	0.0456829	0.105577	0.103425	0.0528606	0.0825096	0.19225	0.144816	0.235605	0.299799	0.148803	0.121086
BritoIL_2016__M1_15_ST__bin_73	0.0819806	0.104653	0.0625325	0.0608621	0.0739342	0.0935849	0.100726	0.0948502	0.118519	0.137283	0.0928737	0.110746	0.0655918	0.0304596	0.0237878	0.0608698	0.0604459	0.04706	0.0438954	0.0527952	0.0603153	0.0386163	0.0602532	0.0564138	0.0297901	0.0557618	0.0872533	0.0282157	0.0510336	0.0352093	0.0328161	0.06092
BritoIL_2016__M1_15_ST__bin_74	0.100336	0.0988731	0.061856	0.0981065	0.135038	0.105008	0.119639	0.111242	0.1846	0.151465	0.0977403	0.0573658	0.0597175	0.0376915	0.033856	0.0696032	0.0505036	0.0621966	0.0460631	0.0681104	0.057162	0.0450091	0.117073	0.0362113	0.0392176	0.0518429	0.138019	0.0547977	0.0470203	0.0456511	0.0485352	0.0641324
BritoIL_2016__M1_15_ST__bin_83	0.150812	0.165382	0.117445	0.0762163	0.108651	0.158825	0.142066	0.140224	0.140168	0.216387	0.121831	0.2068	0.123019	0.0906111	0.0349695	0.122774	0.105645	0.05401	0.0405901	0.0479782	0.100565	0.0443748	0.109167	0.0715846	0.0997278	0.102254	0.0627868	0.0270674	0.0419499	0.0470067	0.0356726	0.0680927
BritoIL_2016__M1_16_ST__bin_117	0.0890426	0.094783	0.104746	0.0715959	0.0972393	0.28186	0.0920049	0.144181	0.152796	0.505668	0.0844172	0.0878753	0.044007	0.0255934	0.0218849	0.0422623	0.0557978	0.0388393	0.0353147	0.0465161	0.0451384	0.0255354	0.0441176	0.0462115	0.0221499	0.044247	0.0616915	0.0248936	0.0405336	0.0249043	0.0418811	0.0440061
BritoIL_2016__M1_16_ST__bin_2	0.069468	0.0813927	0.0597172	0.0502227	0.0565851	0.0730136	0.0854457	0.0822904	0.0757099	0.0992574	0.0701928	0.0998071	0.0778385	0.0507006	0.0556544	0.0721932	0.070675	0.0461391	0.0439694	0.039925	0.0667897	0.0289094	0.0575648	0.0633239	0.0654242	0.059304	0.0558911	0.0275376	0.0506498	0.0339955	0.0344741	0.0403697
BritoIL_2016__M1_16_ST__bin_38	0.116896	0.0766187	0.0821972	0.149127	0.121375	0.102957	0.0881365	0.119573	0.312299	0.143544	0.141754	0.186256	0.0650603	0.0468725	0.118779	0.0726087	0.0639798	0.0716818	0.05083	0.0902807	0.102881	0.054381	0.071915	0.0576758	0.0822779	0.056803	0.304626	0.0812333	0.234149	0.0937883	0.0880411	0.0556375
BritoIL_2016__M1_16_ST__bin_40	0.0652633	0.0766802	0.0468346	0.0545404	0.0779342	0.0759967	0.0930248	0.0755035	0.074902	0.100002	0.0702412	0.074178	0.0649145	0.0330533	0.0406584	0.0581471	0.0411126	0.0507151	0.0390016	0.0326839	0.0488179	0.0263956	0.0751818	0.0444224	0.0271105	0.0493927	0.207942	0.0553253	0.0891875	0.0388444	0.0350634	0.0581784
BritoIL_2016__M1_16_ST__bin_43	0.120839	0.107317	0.0683719	0.128323	0.149389	0.117624	0.11862	0.155882	0.330938	0.141938	0.138654	0.0684823	0.0622862	0.029222	0.043021	0.0626551	0.0629691	0.0702153	0.0429459	0.0684754	0.0589069	0.0514086	0.119653	0.0427576	0.0286691	0.0497314	0.105216	0.0355247	0.0413984	0.042175	0.0330095	0.0599233
BritoIL_2016__M1_16_ST__bin_62	0.174856	0.174888	0.125738	0.179266	0.194011	0.219603	0.168222	0.236027	0.493141	0.220203	0.200895	0.0817772	0.0877148	0.0393926	0.0577126	0.0858008	0.063884	0.112513	0.0678224	0.0908565	0.0829336	0.0797524	0.223305	0.048978	0.0490431	0.0530397	0.234767	0.0705787	0.0521581	0.0794277	0.0479578	0.103953
BritoIL_2016__M1_16_ST__bin_66	0.0871425	0.0896477	0.0520811	0.0951571	0.121827	0.100224	0.13841	0.0891412	0.130934	0.120375	0.089086	0.0586503	0.0634059	0.0333414	0.0310343	0.0739366	0.0414971	0.069355	0.0448678	0.0707488	0.0719626	0.0571743	0.117166	0.0339433	0.0411632	0.0489275	0.117493	0.0564438	0.0411302	0.0561045	0.0246386	0.0550055
BritoIL_2016__M1_16_ST__bin_73	0.0721661	0.0796006	0.0601945	0.0603205	0.0642013	0.0973384	0.0863454	0.085109	0.094449	0.10753	0.0887056	0.111469	0.0757475	0.0357695	0.0283445	0.0595584	0.0666066	0.042918	0.035885	0.0407249	0.0585811	0.0261452	0.0545342	0.0679233	0.0326406	0.0578145	0.0773428	0.0254675	0.0636705	0.0511181	0.0459884	0.0604889
BritoIL_2016__M1_16_ST__bin_82	0.105246	0.124809	0.0783332	0.113125	0.12196	0.104551	0.137609	0.105352	0.121528	0.142446	0.124372	0.103918	0.144247	0.0548772	0.0492751	0.0975395	0.121577	0.0920001	0.0750979	0.0773762	0.0780121	0.0591222	0.149705	0.0788138	0.0635549	0.0692714	0.159677	0.111633	0.0818906	0.112507	0.0570184	0.100777
BritoIL_2016__M1_1_ST__bin_103	0.464679	0.705751	0.103187	0.499282	1.2114	0.526986	0.305149	0.49712	0.506926	0.71626	0.538511	0.276056	0.986006	0.137922	0.148226	0.359012	0.155293	0.495263	0.223907	0.222719	0.205057	0.237552	1.21532	0.119723	0.246769	0.173299	1.15096	0.284711	0.116266	0.532545	0.311208	0.436355
BritoIL_2016__M1_1_ST__bin_105	0.0791664	0.0772494	0.0546931	0.0612422	0.0781228	0.0842453	0.104567	0.0786352	0.0924783	0.104785	0.0837879	0.084564	0.0643319	0.0364132	0.0246067	0.0567179	0.0734089	0.0437106	0.0392017	0.054688	0.057332	0.036849	0.051009	0.0613175	0.0250242	0.0484382	0.0842619	0.0278885	0.0558701	0.048371	0.0346024	0.052621
BritoIL_2016__M1_1_ST__bin_106	0.0456604	0.0503331	0.0379416	0.0439009	0.0403853	0.045388	0.0540883	0.0451147	0.0478805	0.0591538	0.0594681	0.0599146	0.0472269	0.023157	0.0206135	0.0357837	0.0375031	0.0288954	0.0265796	0.0275758	0.0389794	0.0142639	0.0411284	0.0379725	0.0239075	0.0366703	0.0510639	0.023136	0.0436633	0.027809	0.0300902	0.0377233
BritoIL_2016__M1_1_ST__bin_12	0.0778167	0.0753884	0.0424795	0.0764632	0.103236	0.112952	0.098058	0.0790457	0.155083	0.135749	0.0776596	0.0519374	0.0462185	0.0265953	0.024795	0.0574784	0.0426663	0.0654157	0.0346363	0.0475835	0.063203	0.0678059	0.0849779	0.0348229	0.0207847	0.0368486	0.104065	0.036483	0.0433077	0.0366402	0.0288129	0.0398396
BritoIL_2016__M1_1_ST__bin_14	0.0902898	0.0979835	0.0733564	0.0566219	0.0684968	0.114807	0.0963309	0.10295	0.0908844	0.124794	0.0861422	0.234375	0.107853	0.0498623	0.0309749	0.0880502	0.0940288	0.040928	0.0395603	0.0500736	0.0683339	0.036436	0.0576107	0.101228	0.0702261	0.0857206	0.0996042	0.0392131	0.106732	0.0539165	0.0490179	0.106107
BritoIL_2016__M1_1_ST__bin_51	0.140006	0.170321	0.0691517	0.132134	0.135759	0.166154	0.147169	0.143985	0.161854	0.196297	0.151479	0.121603	0.138114	0.0473298	0.0400403	0.0932181	0.0603411	0.104847	0.055948	0.0612436	0.0737246	0.0538482	0.129806	0.067384	0.0600372	0.102975	0.144899	0.0639756	0.0543022	0.113084	0.101664	0.150859
BritoIL_2016__M1_1_ST__bin_88	0.0655622	0.0685974	0.0531071	0.0560441	0.0593256	0.0811553	0.0710461	0.074633	0.0709879	0.105707	0.0756743	0.094963	0.0668948	0.0340054	0.0405864	0.0639742	0.0642285	0.0493986	0.0457398	0.0410195	0.0578567	0.0249485	0.055245	0.0460665	0.0488701	0.0585028	0.0640651	0.0247547	0.0420393	0.0388419	0.0274995	0.0518138
BritoIL_2016__M1_1_ST__bin_89	0.136806	0.115521	0.0572071	0.136479	0.126353	0.0826056	0.206203	0.0805685	0.130466	0.0947911	0.140755	0.0514096	0.0544931	0.0381558	0.0484393	0.0641155	0.116782	0.154237	0.0607981	0.220429	0.146382	0.132033	0.0935941	0.051349	0.0350491	0.0698646	0.0982989	0.236522	0.0333361	0.0394545	0.0216627	0.0471635
BritoIL_2016__M1_20_SA__bin_2	0.0366406	0.0363614	0.0271531	0.0304249	0.0304095	0.0304099	0.0482387	0.0310073	0.0300864	0.0512419	0.0375402	0.0428685	0.0325284	0.0280641	0.053327	0.0381453	0.0288694	0.0952757	0.0867149	0.0307761	0.0422979	0.0268422	0.0313381	0.0288419	0.0424983	0.0259966	0.047762	0.0250489	0.0294412	0.0281172	0.0151393	0.0269479
BritoIL_2016__M1_20_ST__bin_15	0.0545537	0.0577667	0.0279836	0.0505838	0.0825113	0.0456727	0.0696391	0.0483558	0.0601524	0.0707414	0.0610418	0.0376666	0.0433497	0.0213918	0.021539	0.0376977	0.0295808	0.0458918	0.0318628	0.0756251	0.0396942	0.0359615	0.0792943	0.0219021	0.0160774	0.0321842	0.0621603	0.0204498	0.0230791	0.0273312	0.0243276	0.0326125
BritoIL_2016__M1_20_ST__bin_5	0.0939787	0.100564	0.0608678	0.0943764	0.0907692	0.0674553	0.0960707	0.0690601	0.0823074	0.0983578	0.101715	0.0743447	0.0609331	0.0337332	0.0276735	0.0490606	0.041646	0.0483127	0.0385269	0.052038	0.047714	0.0283766	0.0798769	0.0424327	0.0259687	0.0464287	0.0819376	0.0279971	0.056495	0.0673073	0.0329418	0.0497561
BritoIL_2016__M1_20_ST__bin_70	0.102812	0.10845	0.078653	0.0714469	0.0596048	0.441185	0.102487	0.283653	0.364029	0.306856	0.126621	0.116015	0.076663	0.0370713	0.0279177	0.0666555	0.068902	0.0358421	0.0339503	0.0338817	0.0520135	0.0280655	0.0528642	0.0476413	0.0307317	0.0803151	0.0632828	0.025774	0.0594452	0.0695771	0.0313054	0.0672724
BritoIL_2016__M1_20_ST__bin_89	0.0517499	0.0558208	0.0467344	0.0460968	0.0365051	0.0529189	0.0628091	0.0520395	0.0497289	0.0708776	0.0637653	0.0557972	0.0373546	0.0248326	0.0192674	0.0431014	0.0533508	0.0325674	0.0372335	0.0446062	0.0474607	0.0218434	0.0293423	0.0510504	0.0173016	0.046158	0.0569301	0.0319003	0.0442231	0.0242329	0.0285392	0.0366922
BritoIL_2016__M1_24_ST__bin_40	0.0503093	0.058957	0.0429731	0.0544847	0.0490076	0.0513587	0.0640437	0.0506197	0.063905	0.0677243	0.0816135	0.0621651	0.0402735	0.0249513	0.0269745	0.0388892	0.0498337	0.036659	0.0324044	0.0383376	0.0401886	0.0253166	0.0337189	0.0376223	0.0244645	0.0430576	0.0601551	0.0248661	0.0450348	0.0388078	0.024879	0.0375221
BritoIL_2016__M1_24_ST__bin_41	0.196587	0.167282	0.101307	0.255286	0.191032	0.114033	0.150118	0.121739	0.165009	0.161066	0.591839	0.0904262	0.121625	0.0557401	0.0673723	0.349899	0.0742409	0.135029	0.502896	0.117215	0.0799839	0.0714124	1.98297	0.0519083	0.0734878	0.0632554	1.24514	0.0688278	0.935325	1.04618	0.167276	6.68395
BritoIL_2016__M1_24_ST__bin_93	0.0630202	0.0659899	0.0506794	0.0682985	0.0407976	0.0510203	0.0720301	0.05844	0.0539244	0.0639821	0.0876604	0.0696	0.048489	0.0340094	0.0294722	0.0452382	0.0590134	0.0466791	0.0500146	0.0448851	0.0452047	0.0196946	0.036533	0.0484766	0.0390707	0.0533947	0.0825464	0.0455076	0.088012	0.103712	0.0318642	0.035678
BritoIL_2016__M1_25_SA__bin_1	0.0236687	0.0230179	0.0147573	0.0202958	0.0313603	0.02834	0.0331171	0.0260735	0.0277435	0.0367462	0.0254203	0.0270616	0.0261095	0.024844	0.0488334	0.0340343	0.0270208	0.0365918	0.0348123	0.0226989	0.0266201	0.019182	0.0357908	0.0217232	0.0757591	0.0222244	0.0287614	0.0195642	0.0122791	0.0166002	0.00924526	0.0129825
BritoIL_2016__M1_27_ST__bin_105	0.0540596	0.0670582	0.0434	0.0506584	0.055479	0.0585876	0.0564304	0.0591869	0.0551837	0.0749164	0.091697	0.0765852	0.0639549	0.023983	0.0207623	0.0374312	0.0437782	0.0378539	0.0329689	0.0323526	0.0420142	0.0182423	0.0655426	0.0407167	0.0328882	0.0377719	0.0482228	0.0238845	0.0460143	0.0293549	0.0423447	0.0490677
BritoIL_2016__M1_27_ST__bin_23	0.0742746	0.075886	0.0471485	0.0714536	0.0816351	0.0595519	0.0815737	0.0648933	0.0641043	0.0828558	0.0869526	0.0583469	0.0573074	0.0357799	0.0259188	0.0410225	0.0462166	0.0401255	0.0293921	0.0431565	0.0437928	0.0240422	0.0742582	0.0302464	0.0203197	0.0412408	0.052072	0.0187094	0.0366732	0.0484522	0.0260971	0.0392292
BritoIL_2016__M1_29_ST__bin_26	0.122177	0.112635	0.0716368	0.112132	0.154486	0.126368	0.160932	0.127931	0.290668	0.190989	0.127401	0.0745882	0.0744566	0.0377749	0.0379653	0.0656514	0.0561801	0.0646249	0.040989	0.0603427	0.0735749	0.0593751	0.1233	0.0426816	0.0288064	0.0566177	0.131784	0.0391321	0.042777	0.0512013	0.0421077	0.0696027
BritoIL_2016__M1_29_ST__bin_36	0.14175	0.175164	0.0599531	0.137644	0.229858	0.126578	0.187438	0.124623	0.158973	0.180158	0.152374	0.093072	0.145584	0.0552731	0.0555617	0.12126	0.112856	0.128712	0.0726966	0.0769305	0.0847783	0.079103	0.287867	0.0440469	0.073675	0.0675019	0.18056	0.0674503	0.0476919	0.154222	0.0590966	0.0989067
BritoIL_2016__M1_29_ST__bin_46	0.117105	0.128173	0.073333	0.130447	0.0687856	0.0566805	0.12299	0.0744509	0.116011	0.0919869	0.231718	0.10953	0.0853151	0.0372921	0.0304776	0.047001	0.0703978	0.0691536	0.0765873	0.0690205	0.0596062	0.0272474	0.0528286	0.0835245	0.0281652	0.0752647	0.0900909	0.0611927	0.0814318	0.0300422	0.0360914	0.0587103
BritoIL_2016__M1_29_ST__bin_52	0.0937851	0.106528	0.0555736	0.0754455	0.129621	0.132922	0.0690744	0.101532	0.139599	0.161357	0.105031	0.0593745	0.0686971	0.0255474	0.0287448	0.0441978	0.0418245	0.0551256	0.0358073	0.0351274	0.0444433	0.0314766	0.128498	0.0366943	0.0294824	0.03955	0.075427	0.022861	0.0296211	0.0286108	0.0404895	0.0417275
BritoIL_2016__M1_29_ST__bin_57	0.29394	0.271725	0.377747	0.115879	0.373372	0.561742	0.343182	0.511333	0.352375	0.416154	0.198657	0.55895	0.467833	0.12397	0.10018	0.186531	0.199474	0.0938555	0.0731454	0.0749308	0.209304	0.0532246	0.279382	0.138289	0.12847	0.111405	0.326735	0.0842163	0.20951	0.308418	0.13986	0.558509
BritoIL_2016__M1_29_ST__bin_75	0.089553	0.0987993	0.0511371	0.0744498	0.137594	0.0971873	0.121084	0.0851867	0.142263	0.150845	0.0971167	0.0811321	0.0783058	0.0457685	0.050421	0.0575251	0.0649831	0.0883377	0.0557711	0.150456	0.0700431	0.087173	0.142648	0.0362753	0.0430999	0.133601	0.110607	0.0474644	0.0353847	0.0542898	0.0336193	0.0578862
BritoIL_2016__M1_29_ST__bin_85	0.0957642	0.0903068	0.0412215	0.0945467	0.151839	0.0766653	0.13378	0.0764149	0.122194	0.120631	0.0854257	0.0564464	0.0751899	0.0397619	0.0357932	0.0767002	0.0574695	0.0689246	0.0471482	0.0713937	0.0616332	0.0603001	0.142304	0.0349563	0.0364634	0.0476897	0.122217	0.0550462	0.033864	0.0561629	0.0321493	0.0585416
BritoIL_2016__M1_35_ST__bin_39	0.103767	0.104873	0.0507129	0.111095	0.16004	0.0821368	0.165597	0.0916442	0.131235	0.11311	0.104153	0.0737682	0.0833409	0.0488485	0.0625015	0.120794	0.121459	0.086196	0.0855588	0.11181	0.0978069	0.119782	0.126885	0.043949	0.0863768	0.0630795	0.144105	0.315971	0.170796	0.0573155	0.0292849	0.0541269
BritoIL_2016__M1_36_ST__bin_16	0.0458537	0.0530094	0.0337264	0.0347776	0.0434146	0.0479069	0.0489482	0.0479907	0.0470834	0.0584089	0.0496406	0.0578357	0.0401209	0.0212795	0.0159947	0.034934	0.0347644	0.0289471	0.0236816	0.0290559	0.0324195	0.0162491	0.0399074	0.0282351	0.0228573	0.0325151	0.0368902	0.0204748	0.0306752	0.018261	0.0213019	0.0310529
BritoIL_2016__M1_3_ST__bin_29	0.168103	0.252845	0.0762526	0.212444	0.260351	0.165482	0.125912	0.14652	0.203813	0.226176	0.198583	0.106671	0.124989	0.0395754	0.0741925	0.115901	0.0540779	0.158693	0.0587762	0.0860116	0.0963071	0.0913286	0.241608	0.0483286	0.074649	0.0707035	0.17151	0.0634899	0.062493	0.133472	0.137613	0.135213
BritoIL_2016__M1_44_ST__bin_11	0.082456	0.0722876	0.0603388	0.0763141	0.0683851	0.106298	0.0543332	0.087904	0.0985162	0.154483	0.0820779	0.0835877	0.0327776	0.0210336	0.0833947	0.0804448	0.0385621	0.0601671	0.0578459	0.0323921	0.0578341	0.0315261	0.0298105	0.0502407	0.0190097	0.0553278	0.0654918	0.0311481	0.0358646	0.0293998	0.0262638	0.038494
BritoIL_2016__M1_44_ST__bin_59	0.0765675	0.086347	0.051659	0.0565505	0.0856311	0.0683784	0.0765253	0.0816372	0.091999	0.0960191	0.0897952	0.0720308	0.0629603	0.0235107	0.0252318	0.0510773	0.0502117	0.043079	0.0400531	0.0411883	0.0521902	0.0279216	0.0962868	0.0336609	0.02399	0.0396748	0.319624	0.0740799	0.118165	0.0385641	0.0355972	0.0542059
BritoIL_2016__M1_44_ST__bin_78	0.0443906	0.0533081	0.0327543	0.036222	0.0312918	0.0357461	0.0539133	0.0390036	0.0459312	0.0509491	0.0513692	0.0446745	0.0308816	0.0180857	0.0148477	0.0252021	0.026446	0.0269496	0.0246475	0.025652	0.04291	0.0253506	0.0274985	0.0268572	0.0116718	0.0256627	0.0432009	0.0189984	0.0311485	0.0180283	0.0263645	0.0278173
BritoIL_2016__M1_48_SA__bin_4	0.0290056	0.0350013	0.0168516	0.0271225	0.0429281	0.0265231	0.0295612	0.0302523	0.0279598	0.0402767	0.0341178	0.0273107	0.0352546	0.0210132	0.0328605	0.0277723	0.0225775	0.033948	0.0255726	0.027873	0.0271196	0.027786	0.055855	0.0142024	0.0343472	0.0173845	0.0393636	0.0167345	0.0103581	0.0193021	0.0131955	0.0161485
BritoIL_2016__M1_48_ST__bin_112	0.108761	0.113658	0.0785421	0.0868813	0.0967133	0.14442	0.0878644	0.118111	0.143041	0.15538	0.126002	0.0976382	0.0438705	0.0261573	0.0246675	0.0468355	0.0657929	0.0422922	0.0377819	0.0419455	0.0446316	0.0304536	0.0496651	0.0676626	0.0267636	0.060042	0.109486	0.0342356	0.0723475	0.0496607	0.0457086	0.0743563
BritoIL_2016__M1_48_ST__bin_1	0.0627086	0.0621312	0.0554437	0.0552444	0.0532056	0.0754071	0.0737379	0.0832913	0.0749584	0.0840795	0.0756036	0.0818472	0.0527126	0.0319068	0.0226827	0.0534903	0.059172	0.0428669	0.0391184	0.0408406	0.0577514	0.0304404	0.0462419	0.0636944	0.0340545	0.0576003	0.0696523	0.0277735	0.0470132	0.031571	0.0378682	0.0644413
BritoIL_2016__M1_48_ST__bin_55	0.317503	0.388756	0.179943	0.465853	0.149743	0.0848783	0.441203	0.172097	0.209051	0.151539	0.45019	0.23568	0.0999423	0.115708	0.150021	0.164744	0.228403	0.223581	0.329726	0.30899	0.219393	0.0730135	0.120827	0.370409	0.0611528	0.233702	0.46619	0.206089	0.290456	0.142726	0.245725	0.201797
BritoIL_2016__M1_48_ST__bin_80	0.0950214	0.106857	0.0507511	0.0941886	0.146262	0.0871333	0.122166	0.10243	0.122211	0.133943	0.104177	0.0625198	0.0746323	0.0385263	0.0466847	0.0775636	0.0526274	0.0775189	0.0518856	0.0712409	0.0620313	0.0561114	0.158511	0.034691	0.0490134	0.0684601	0.0848448	0.0389144	0.0313953	0.0702831	0.0304243	0.0560014
BritoIL_2016__M1_48_ST__bin_84	0.0478863	0.0500931	0.0453943	0.0502193	0.0338286	0.0517678	0.0584721	0.0552512	0.0530133	0.060795	0.0698824	0.0663809	0.040278	0.0224102	0.0205102	0.0365633	0.049453	0.0370949	0.0354149	0.0403438	0.0367114	0.0186236	0.0311189	0.0376897	0.0228075	0.0423465	0.0573	0.0265333	0.0719966	0.0350546	0.0322749	0.041529
BritoIL_2016__M1_4_ST__bin_33	0.077801	0.0806955	0.0445546	0.0731648	0.0871128	0.0617706	0.0802575	0.0656607	0.0848263	0.0893765	0.0876215	0.0546975	0.0516228	0.0252495	0.0496177	0.0400931	0.0432682	0.0488005	0.0353375	0.0620298	0.0463092	0.0403638	0.0759065	0.0452681	0.036106	0.070376	0.0590881	0.0211833	0.0255947	0.029928	0.0366803	0.042914
BritoIL_2016__M1_59_ST__bin_42	0.320894	0.254588	0.160819	0.238573	0.203562	0.341954	0.318899	0.369088	0.893853	0.577552	0.184057	0.19725	0.176728	0.345178	0.159891	0.47443	0.256292	0.0863818	0.07113	0.153393	0.221581	0.150902	0.230161	0.942659	0.0825263	0.332217	0.386906	0.0571675	0.150581	0.0920192	0.0637009	0.120571
BritoIL_2016__M1_59_ST__bin_87	0.147562	0.184985	0.0972118	0.155508	0.10582	0.0827017	0.223728	0.121898	0.129597	0.146382	0.216381	0.151533	0.0725951	0.0675381	0.0565724	0.0875573	0.120985	0.0846781	0.0854501	0.0860694	0.0896153	0.0432807	0.0830769	0.0753276	0.0429181	0.0844618	0.144315	0.0943508	0.0888219	0.0797529	0.053572	0.0781224
BritoIL_2016__M1_59_ST__bin_96	0.0461368	0.0469533	0.0403457	0.0392909	0.0382615	0.0570748	0.059569	0.0509341	0.0426548	0.0570951	0.0606226	0.0828316	0.0632767	0.04552	0.0677964	0.054409	0.0597182	0.0525838	0.0529271	0.0473536	0.0571793	0.0302468	0.042702	0.0513704	0.0853139	0.0522545	0.0738122	0.0514321	0.0913616	0.0438967	0.0436595	0.0520496
BritoIL_2016__M1_61_ST__bin_13	0.103632	0.105295	0.0616242	0.112096	0.139157	0.137433	0.108519	0.154364	0.363261	0.159241	0.125895	0.0674932	0.0760255	0.037808	0.0359957	0.0684698	0.0531969	0.0739311	0.045068	0.0776663	0.0561404	0.0583749	0.144395	0.039809	0.041283	0.0522722	0.130364	0.0511815	0.0444149	0.0639559	0.0378811	0.0716523
BritoIL_2016__M1_61_ST__bin_5	0.103456	0.0991477	0.06227	0.104234	0.127638	0.0956304	0.149859	0.904394	0.139853	0.128615	0.100325	0.0634637	0.0692637	0.0434584	0.0652228	0.0712492	0.0538145	0.0805534	0.0567181	0.0756418	0.0700628	0.0681518	0.11701	0.0827741	0.0512164	0.0492127	0.17294	0.0606316	0.0367989	0.0522684	0.0418039	0.0548127
BritoIL_2016__M1_61_ST__bin_92	0.0827679	0.105998	0.0491856	0.0719332	0.0873579	0.0686025	0.112699	0.0783756	0.0972008	0.112969	0.0987988	0.0948094	0.0748206	0.037261	0.0285496	0.0532238	0.0529837	0.0450886	0.0342865	0.0497072	0.0600485	0.0316214	0.0862416	0.0422603	0.0255727	0.0536251	0.068667	0.0267083	0.0338406	0.0343143	0.0279591	0.0446476
BritoIL_2016__M1_62_ST__bin_35	0.121594	0.113569	0.0998914	0.0664546	0.107612	0.126239	0.156471	0.12484	0.103455	0.159176	0.0994069	0.138478	0.108595	0.0823724	0.0365076	0.0909539	0.0933488	0.0473673	0.0377791	0.0424868	0.091659	0.0419948	0.101085	0.049216	0.0477188	0.0800534	0.0462103	0.0181938	0.0278973	0.0351415	0.0294953	0.0774767
BritoIL_2016__M1_64_ST__bin_10	0.158071	0.14593	0.113427	0.0810581	0.12359	0.123504	0.184434	0.135327	0.127832	0.18142	0.110006	0.167903	0.107071	0.0911219	0.0421148	0.114267	0.106891	0.0585149	0.0430536	0.062603	0.104873	0.0545702	0.0855094	0.0625759	0.0484416	0.0811993	0.04862	0.022317	0.0300684	0.0349392	0.0314375	0.0544347
BritoIL_2016__M1_64_ST__bin_20	0.0550942	0.0614759	0.0443143	0.0512187	0.0493917	0.0644158	0.0563067	0.0657946	0.0631116	0.0764914	0.0723103	0.0634508	0.0398797	0.023052	0.0247336	0.0407662	0.0466844	0.0381331	0.0330971	0.0415194	0.0352566	0.0206022	0.035889	0.0503125	0.0254573	0.0447922	0.0679258	0.026189	0.0499943	0.0283249	0.0367079	0.0470444
BritoIL_2016__M1_64_ST__bin_51	0.0692622	0.0721241	0.0462699	0.0564217	0.0554238	0.0722474	0.0795614	0.0703762	0.0733159	0.0875658	0.0763203	0.0770623	0.0546705	0.0440558	0.0491513	0.0564328	0.0576252	0.045872	0.0424922	0.042027	0.0477408	0.0429736	0.0495475	0.0546265	0.0535033	0.0777806	0.0640441	0.0271456	0.0380092	0.0325706	0.0342777	0.0510468
BritoIL_2016__M1_65_ST__bin_2	0.187982	0.147043	0.258055	0.115949	0.148568	0.130026	0.434436	0.134335	0.176181	0.133283	0.135693	0.164219	0.136425	0.0856489	0.0547302	0.0933329	0.104916	0.05736	0.0498561	0.0441678	0.115737	0.0430681	0.0885104	0.0617145	0.0603741	0.0776087	0.0672345	0.0319089	0.0454264	0.0455438	0.0433984	0.066511
BritoIL_2016__M1_65_ST__bin_43	0.130134	0.117411	0.0705427	0.12227	0.150592	0.0918716	0.207268	0.107486	0.138615	0.136466	0.133773	0.0987303	0.0782361	0.0614845	0.0979147	0.140361	0.0961667	0.0842663	0.0662421	0.0767191	0.124549	0.0815378	0.113116	0.0538926	0.0546268	0.0885918	0.117179	0.056859	0.0517675	0.0590449	0.0397603	0.0630603
BritoIL_2016__M1_7_ST__bin_34	0.0377694	0.0356924	0.0291831	0.0378198	0.0268228	0.0331468	0.0387604	0.0325481	0.0332156	0.0457794	0.0451166	0.0457891	0.0361421	0.0154914	0.0151143	0.022403	0.0379419	0.0219662	0.0228032	0.0215158	0.0258867	0.0131319	0.105928	0.0311855	0.0228393	0.0239122	0.0412262	0.0186375	0.0521345	0.0808666	0.0199336	0.0267632
BritoIL_2016__M1_8_ST__bin_7	0.00785424	0.00940436	0.00861095	0.00950138	0.00746858	0.00883863	0.012047	0.00921454	0.0108585	0.0142465	0.0107604	0.0100502	0.00882421	0.00345239	0.00453786	0.0056427	0.00703087	0.00551116	0.00475199	0.0054001	0.0103201	0.00608717	0.0085197	0.0060402	0.00629176	0.00722722	0.015489	0.0111126	0.0675467	0.0151474	0.00985626	0.0115387
BritoIL_2016__M2_36_ST__bin_25	0.111608	0.100728	0.106446	0.0635659	0.0996451	0.178602	0.114746	0.164396	0.123948	0.162913	0.10332	0.175998	0.1431	0.0670209	0.0419669	0.085648	0.102097	0.0504941	0.0408615	0.0417955	0.0954209	0.0320318	0.101181	0.0774019	0.0886876	0.0760691	0.102351	0.0351553	0.0800522	0.0853501	0.0447715	0.167492
BritoIL_2016__M2_36_ST__bin_37	0.0913001	0.0986827	0.0552115	0.0711662	0.122711	0.0754142	0.113964	0.082008	0.0859267	0.108491	0.106347	0.0802325	0.0810105	0.0430504	0.0527143	0.0834009	0.0546522	0.07318	0.052462	0.0674781	0.0902888	0.06956	0.124477	0.0410594	0.0496035	0.0672483	0.0871805	0.0349481	0.034731	0.0385436	0.0321404	0.0550792
BritoIL_2016__M2_37_ST__bin_25	0.0826816	0.0943126	0.0681601	0.0799147	0.0835108	0.079384	0.108607	0.0868154	0.11351	0.102796	0.124045	0.0639947	0.0650115	0.0405105	0.0277736	0.0484617	0.04981	0.0494298	0.0380523	0.0644882	0.057767	0.0404637	0.0816758	0.0409768	0.0437514	0.0593194	0.0507916	0.024058	0.0239332	0.0371277	0.0296233	0.0528711
BritoIL_2016__M2_38_ST__bin_53	0.0535935	0.0550344	0.0312026	0.0503213	0.0615307	0.0472004	0.062832	0.0465667	0.0625561	0.064729	0.0541153	0.037707	0.0380515	0.0289894	0.0529717	0.0291145	0.0361844	0.0593025	0.0504524	0.238462	0.0496335	0.0690192	0.0539356	0.0249195	0.0238557	0.063385	0.0527273	0.0339051	0.0477467	0.0476152	0.0281736	0.0416997
BritoIL_2016__M2_39_ST__bin_47	0.0987408	0.114067	0.0523884	0.0967396	0.066756	0.0454512	0.140355	0.0683796	0.0894755	0.0917304	0.231938	0.0797537	0.0400356	0.0251894	0.0243759	0.0324524	0.037016	0.040957	0.0334533	0.0494059	0.0403441	0.0249115	0.0521798	0.0496381	0.0178305	0.0454554	0.0731995	0.0283023	0.0291493	0.0181485	0.0327308	0.0334381
BritoIL_2016__M2_3_ST__bin_71	0.243379	0.23176	0.173293	0.158181	0.207967	0.185514	0.37621	0.309267	0.201679	0.418182	0.213426	0.220022	0.218919	0.13375	0.0663922	0.284827	0.120421	0.095107	0.0844847	0.0970537	0.139067	0.0694444	0.174804	0.297875	0.0616158	0.43828	0.162992	0.118844	0.0472893	0.104573	0.0674398	0.134339
BritoIL_2016__M2_40_ST__bin_32	0.097544	0.112689	0.0838147	0.0769963	0.0827079	0.139524	0.161234	0.107367	0.113806	0.137411	0.105465	0.137421	0.105407	0.0568213	0.0323375	0.0721327	0.0916386	0.0463971	0.0366064	0.0423249	0.0644982	0.0237336	0.0737798	0.0782296	0.0896657	0.0732009	0.0874673	0.0304915	0.0625129	0.0480904	0.0583058	0.0804309
BritoIL_2016__M2_41_SA__bin_1	0.0325544	0.0321476	0.0216194	0.0307645	0.0457893	0.171218	0.0385837	0.0441722	0.0400979	0.0496628	0.0321573	0.0621757	0.0343676	0.0267386	0.179727	0.0722377	0.0335877	0.0513134	0.0485769	0.032198	0.0845466	0.0397748	0.0467826	0.0428784	0.0378029	0.0299431	0.0555237	0.0395313	0.0217536	0.054897	0.0177645	0.037979
BritoIL_2016__M2_45_ST__bin_45	0.0115422	0.0122207	0.0077503	0.00891157	0.00798039	0.00925012	0.01233	0.0111858	0.00864876	0.0119263	0.0131895	0.0134209	0.0105641	0.00906206	0.0142737	0.0112185	0.0105927	0.0105139	0.0102838	0.00720613	0.011288	0.00802467	0.00957532	0.00853294	0.0140221	0.0109547	0.0159149	0.00901511	0.0422594	0.0134027	0.00881732	0.00927121
BritoIL_2016__M2_46_ST__bin_22	0.0938249	0.109336	0.0728039	0.0690773	0.0836562	0.0971865	0.099484	0.0913541	0.102602	0.129818	0.112329	0.140383	0.0972111	0.0495155	0.0498164	0.0666907	0.0769225	0.0574108	0.0518666	0.0537601	0.0738106	0.0395859	0.0840287	0.0568213	0.0675656	0.0725473	0.0601485	0.0277141	0.0413467	0.0386488	0.0332092	0.0645503
BritoIL_2016__M2_46_ST__bin_32	0.156674	0.112256	0.0491253	0.114162	0.164563	0.110658	0.189592	0.097495	0.156896	0.145037	0.0944036	0.0744434	0.0646082	0.041245	0.0339951	0.104739	0.118491	0.0961321	0.0551785	0.0959733	0.0851094	0.126803	0.137242	0.0446221	0.032719	0.0568129	0.139164	0.0459506	0.045613	0.0435978	0.0326099	0.0800784
BritoIL_2016__M2_46_ST__bin_65	0.0374763	0.0420415	0.0250205	0.0326685	0.0350906	0.0633948	0.0437057	0.0328598	0.0395584	0.0538646	0.0461525	0.0448285	0.0404897	0.0185653	0.0142681	0.0304266	0.0255375	0.0231868	0.0178271	0.0236999	0.0307778	0.0124059	0.0397669	0.0258219	0.0711337	0.0235595	0.0301279	0.015545	0.0259669	0.0149801	0.0187155	0.0208053
BritoIL_2016__M2_46_ST__bin_82	0.0557488	0.0595929	0.0491187	0.0505011	0.0529201	0.0643051	0.0754128	0.0593672	0.0548026	0.078075	0.0642769	0.0793148	0.0660848	0.0338511	0.0249755	0.0487771	0.050898	0.0624343	0.0471916	0.0325941	0.0484723	0.0196876	0.0757128	0.0416649	0.0432966	0.0586907	0.048396	0.0287241	0.0374942	0.0548579	0.0298162	0.0449301
BritoIL_2016__M2_46_ST__bin_85	0.0806336	0.0858774	0.0671864	0.0691877	0.0591471	0.0907073	0.0959339	0.0859757	0.095261	0.120756	0.0959289	0.131228	0.0784714	0.0502768	0.054979	0.0893135	0.130084	0.141052	0.167872	0.0699107	0.075055	0.0836538	0.0582168	0.0974329	0.0635152	0.0773917	0.0995065	0.0409047	0.0780763	0.0723195	0.0336671	0.0612132
BritoIL_2016__M2_46_ST__bin_95	0.0959662	0.0774123	0.0806376	0.0646817	0.0938247	0.145023	0.0838271	0.186798	0.251795	0.248837	0.085544	0.0776459	0.0592466	0.0388005	0.0260539	0.0544107	0.0577132	0.048326	0.0460088	0.0487159	0.074045	0.0390992	0.0707094	0.0399048	0.0260952	0.0375281	0.128247	0.0413151	0.0615671	0.0520958	0.0893516	0.0690896
BritoIL_2016__M2_48_SA__bin_11	0.025514	0.0293427	0.0188844	0.0283793	0.0264423	0.0305446	0.0293407	0.0484219	0.0318513	0.0546578	0.0301622	0.105629	0.0259204	0.0183602	0.0873378	0.06574	0.025727	0.0444257	0.0446609	0.023163	0.0412898	0.0162698	0.032239	0.104092	0.0280985	0.046732	0.0653688	0.0299549	0.0289384	0.0350574	0.0464499	0.0304934
BritoIL_2016__M2_48_SA__bin_4	0.025219	0.0305897	0.020252	0.0287161	0.0338891	0.0247301	0.0287339	0.0423572	0.0342882	0.0382729	0.0306597	0.030867	0.0309027	0.0151603	0.0370103	0.0278839	0.0185738	0.0349766	0.0263149	0.0318382	0.0268917	0.0182288	0.0469199	0.101293	0.027969	0.0201124	0.0222241	0.0123528	0.0124142	0.021508	0.134529	0.0193058
BritoIL_2016__M2_48_ST__bin_21	0.621597	0.800185	0.276527	0.547436	0.213109	0.137943	0.642159	0.183705	0.225701	0.317048	0.705777	0.21376	0.148116	0.0498599	0.0535513	0.0773484	0.104633	0.105304	0.0988354	0.106689	0.0834527	0.0522346	0.177832	0.123069	0.117191	0.0870649	0.197333	0.085358	0.107393	0.0731872	0.0840952	0.0856341
BritoIL_2016__M2_49_ST__bin_22	0.0814038	0.0798989	0.0679835	0.0707882	0.101219	0.133496	0.0727253	0.0980754	0.125045	0.145739	0.0985219	0.0660875	0.0456019	0.0271486	0.0261728	0.0442819	0.0453947	0.0400874	0.0337941	0.0369313	0.0469209	0.0268578	0.0377738	0.0501102	0.0219993	0.0353303	0.0820415	0.0277988	0.048356	0.0327385	0.0465077	0.0460285
BritoIL_2016__M2_49_ST__bin_31	0.0621782	0.0632996	0.0444383	0.0515344	0.0827448	0.0874301	0.0779236	0.070603	0.0922197	0.0960675	0.0754452	0.0602284	0.0432402	0.026146	0.0275275	0.0488996	0.0427075	0.0388497	0.0373505	0.0356555	0.0411691	0.0251887	0.0515241	0.0344845	0.0257551	0.0476848	0.0621012	0.0229787	0.0293841	0.020311	0.0369518	0.0373517
BritoIL_2016__M2_49_ST__bin_39	0.103323	0.0975067	0.0526095	0.113324	0.141845	0.0950433	0.172739	0.0933437	0.158665	0.154486	0.0944393	0.0708332	0.0610761	0.0376088	0.0353622	0.0690444	0.0513084	0.0768774	0.0474612	0.0722924	0.0696614	0.0801541	0.128483	0.0391587	0.0339621	0.0453755	0.131773	0.0439882	0.044394	0.0526545	0.0360669	0.0697655
BritoIL_2016__M2_50_ST__bin_26	0.2071	0.208158	0.121067	0.107188	0.178598	0.134831	0.277984	0.178875	0.182227	0.225622	0.159669	0.191615	0.120174	0.0938989	0.0433114	0.152901	0.127317	0.0633387	0.0545922	0.081042	0.140123	0.0598628	0.0989631	0.0677879	0.0535593	0.117093	0.0680044	0.0307401	0.0431799	0.0402721	0.0350325	0.0766572
BritoIL_2016__M2_50_ST__bin_34	0.121628	0.115149	0.0654786	0.184821	0.16124	0.136608	0.108871	0.192784	0.422185	0.164302	0.136846	0.0679597	0.0935837	0.0396149	0.0400103	0.0692246	0.0520303	0.0814138	0.05017	0.103189	0.0697431	0.0996935	0.199273	0.0357649	0.0375208	0.0501054	0.127291	0.0546703	0.0481844	0.0630874	0.05009	0.0629198
BritoIL_2016__M2_50_ST__bin_36	0.148341	0.144617	0.0810951	0.0954334	0.21921	0.186465	0.36019	0.1371	0.13493	0.254244	0.131476	0.182638	0.122691	0.0863037	0.0327787	0.0773146	0.0674293	0.0580298	0.0374327	0.0497639	0.0836976	0.0385749	0.120491	0.113606	0.0536584	0.0695563	0.0668689	0.0298707	0.0331549	0.0471627	0.0366928	0.0530706
BritoIL_2016__M2_51_ST__bin_70	0.146886	0.113977	0.0681337	0.118079	0.191539	0.0998096	0.178256	0.0990455	0.156048	0.125759	0.121043	0.138701	0.0742613	0.0437914	0.0472784	0.106484	0.142062	0.102435	0.0685905	0.0945644	0.0815925	0.114359	0.134384	0.0461911	0.0436992	0.0624092	0.151204	0.0460636	0.0432481	0.0538046	0.0297808	0.0705488
BritoIL_2016__M2_52_ST__bin_2	0.0891175	0.0634866	0.0618859	0.150729	0.0877922	0.107737	0.0792232	0.160612	0.348971	0.104441	0.109936	0.0467346	0.0357654	0.024303	0.0202891	0.0431454	0.0383551	0.0383746	0.0362981	0.0591454	0.0381212	0.0487961	0.0628504	0.0281663	0.0193879	0.0255546	0.0752115	0.0260353	0.0347491	0.0308965	0.0405859	0.053985
BritoIL_2016__M2_52_ST__bin_74	0.165935	0.164326	0.0819019	0.181666	0.211016	0.131225	0.157046	0.13238	0.181763	0.185043	0.323491	0.0970379	0.114573	0.0523831	0.0544811	0.216926	0.0761261	0.129889	0.247412	0.112508	0.0938681	0.0911545	0.950438	0.0601982	0.062376	0.0728251	0.772171	0.102147	0.478715	0.536592	0.111971	2.79444
BritoIL_2016__M2_56_SA__bin_1	0.0161996	0.0180104	0.0116244	0.0136789	0.0226283	0.0173587	0.021101	0.0176115	0.0186372	0.025197	0.0186405	0.0163575	0.016697	0.0127665	0.03541	0.0193698	0.0143234	0.0192743	0.0137922	0.0175803	0.0166593	0.0125067	0.0223761	0.0150612	0.020533	0.0130958	0.0185175	0.00989416	0.00982578	0.0152644	0.00790452	0.011336
BritoIL_2016__M2_5_ST__bin_25	1.03098	0.759315	0.0637043	0.199542	0.135802	0.29972	0.358651	0.650478	0.700659	0.459906	6.24661	0.41701	0.206125	0.201496	0.0463104	0.240348	0.215777	0.0652066	0.0787166	0.21367	0.319727	0.10212	0.235106	0.11878	0.209974	0.266772	0.0800283	0.0822	0.0718332	0.0635304	0.0697369	1.21304
BritoIL_2016__M2_5_ST__bin_31	0.212372	0.191946	0.12018	0.238826	0.378473	0.570852	0.260405	0.838971	3.84013	0.508197	0.435723	0.153105	0.140083	0.121005	0.190614	0.15541	0.166001	0.193142	0.163108	0.357368	0.191919	0.248009	0.167331	0.123156	0.131452	0.158788	0.241253	0.183747	0.18263	0.0819462	0.063883	0.130816
BritoIL_2016__M2_60_ST__bin_62	0.256141	0.323254	0.134873	0.246196	0.094498	0.0770929	0.283887	0.0988623	0.122773	0.145709	0.327335	0.130438	0.075242	0.0365598	0.0481189	0.0575057	0.0919366	0.0752599	0.0878615	0.0960862	0.0711603	0.0325506	0.06111	0.103332	0.0342707	0.0586237	0.122825	0.0592422	0.0948676	0.0437625	0.0655556	0.0589071
BritoIL_2016__W1_11_ST__bin_35	0.0413424	0.0445746	0.032024	0.0390145	0.0517445	0.0405912	0.0597577	0.042391	0.0471237	0.0554154	0.0451554	0.0441794	0.034124	0.024543	0.0150097	0.0378359	0.0352824	0.0322218	0.0250901	0.0310402	0.0499212	0.022104	0.0466482	0.0293763	0.0191618	0.0343025	0.0458478	0.0305585	0.020086	0.0188022	0.019939	0.0311996
BritoIL_2016__W1_11_ST__bin_39	0.109026	0.099476	0.0472456	0.118603	0.138804	0.0973419	0.117595	0.0826881	0.147109	0.118964	0.143765	0.0684569	0.0633404	0.0324911	0.0339913	0.082777	0.0827832	0.0916716	0.0597674	0.112316	0.0807121	0.116697	0.127982	0.0465641	0.0326076	0.0497825	0.133605	0.0702212	0.0396704	0.0391114	0.0286638	0.0599852
BritoIL_2016__W1_13_ST__bin_13	0.77635	0.988105	0.32302	0.64323	0.19183	0.116491	0.75114	0.151402	0.221434	0.319042	0.825801	0.20027	0.112253	0.031999	0.0408903	0.0519946	0.0870909	0.072019	0.070058	0.0823025	0.0612272	0.0288415	0.0726774	0.0958035	0.0318091	0.0546076	0.129377	0.0577581	0.0898193	0.0568066	0.11962	0.0560485
BritoIL_2016__W1_13_ST__bin_68	0.127973	0.127714	0.0655742	0.124516	0.181777	0.11527	0.174039	0.117429	0.168647	0.158148	0.154019	0.0904643	0.110399	0.0387676	0.0408409	0.240942	0.0985952	0.0957269	0.0685252	0.107745	0.102852	0.0963658	0.208888	0.0504134	0.053477	0.0594612	0.156159	0.052337	0.0387477	0.0753873	0.0409593	0.0793592
BritoIL_2016__W1_1_ST__bin_26	0.163268	0.135166	0.0994339	0.123173	0.221512	0.121886	0.323627	0.164678	0.186943	0.153879	0.139956	0.100904	0.0932013	0.0937809	0.0491962	0.117565	0.115292	0.0510582	0.038802	0.0518619	0.0799886	0.0573695	0.101358	0.0598589	0.0322569	0.107035	0.0859509	0.0209883	0.0510391	0.10067	0.0425346	0.0794389
BritoIL_2016__W1_1_ST__bin_38	0.0944611	0.0917137	0.0761174	0.0659607	0.0608334	0.615746	0.0890864	0.380113	0.529326	0.409738	0.140176	0.120702	0.0794926	0.0356195	0.0252295	0.0585978	0.0731812	0.0387513	0.0372967	0.0425669	0.0538853	0.0256043	0.0496198	0.0604114	0.0445808	0.0951467	0.0647485	0.031283	0.052099	0.0315362	0.0292639	0.0532246
BritoIL_2016__W1_1_ST__bin_5	0.161654	0.159312	0.0662906	0.133771	0.138859	0.10353	0.19031	0.0964924	0.17848	0.142391	0.12124	0.0878153	0.0575157	0.0467787	0.0368645	0.071377	0.0554907	0.0734167	0.0529051	0.0692142	0.0762305	0.0634831	0.101986	0.0578487	0.0470911	0.0458277	0.110421	0.0375688	0.0393348	0.0482815	0.0259689	0.0579488
BritoIL_2016__W1_1_ST__bin_71	0.0773208	0.0851782	0.0644427	0.0509898	0.0612327	0.10691	0.0788899	0.0881933	0.0838011	0.112446	0.0778198	0.118678	0.0877306	0.0474637	0.0261298	0.0630292	0.0642135	0.0431202	0.0365839	0.0435423	0.0586815	0.0269021	0.0705224	0.0534048	0.0559374	0.0740226	0.0764366	0.0400552	0.0572876	0.0508258	0.0346368	0.0676306
BritoIL_2016__W1_1_ST__bin_7	0.221528	0.297487	0.154164	0.112046	0.174279	0.167802	0.242721	0.213825	0.265118	0.296611	0.173845	0.256461	0.168941	0.13802	0.0591927	0.128919	0.111832	0.0565079	0.0587295	0.0619579	0.122674	0.0425422	0.110805	0.112982	0.171833	0.116261	0.0702355	0.0225097	0.0383755	0.0457836	0.0474277	0.0775923
BritoIL_2016__W1_1_ST__bin_82	0.0857628	0.0874775	0.0554929	0.082078	0.119749	0.0908426	0.129945	0.0882118	0.121785	0.117938	0.0823572	0.0709812	0.0626387	0.0397738	0.0630114	0.0749607	0.0598935	0.0669537	0.0604178	0.0592229	0.0967787	0.0539437	0.098258	0.0352067	0.0462277	0.0621823	0.121317	0.0381374	0.0360459	0.0509898	0.0304616	0.0644659
BritoIL_2016__W1_1_ST__bin_95	0.0963397	0.145805	0.0884738	0.134817	0.136954	0.123501	0.133362	0.118631	0.237645	0.128252	0.134284	0.0707478	0.0783044	0.0283337	0.0292269	0.0551536	0.0388692	0.0697652	0.0430407	0.0571205	0.051906	0.0764518	0.145831	0.042947	0.051196	0.0659018	0.101552	0.0581276	0.0352868	0.0492478	0.0563666	0.0641729
BritoIL_2016__W1_21_ST__bin_22	0.0546302	0.0702842	0.0534617	0.0428014	0.0464341	0.0768425	0.0696865	0.0621423	0.0654128	0.0868649	0.0687304	0.0891803	0.0722277	0.0337674	0.0183465	0.0495517	0.0476499	0.0407048	0.0266274	0.0360139	0.0506923	0.026467	0.0467394	0.0374762	0.0450252	0.0395848	0.0544279	0.0248934	0.0525268	0.0339664	0.0461207	0.0606993
BritoIL_2016__W1_21_ST__bin_42	0.0889225	0.114002	0.0443188	0.0774553	0.142105	0.086953	0.0823967	0.0892657	0.0897031	0.125228	0.0952706	0.0744472	0.102956	0.0373573	0.0446651	0.0714732	0.0411615	0.0731442	0.0435938	0.0593286	0.0530858	0.0421126	0.214948	0.0370241	0.0584872	0.0580931	0.139533	0.0433922	0.0334321	0.0698926	0.0386989	0.0592421
BritoIL_2016__W1_21_ST__bin_5	0.0924105	0.0664587	0.0567956	0.104861	0.0938726	0.0782207	0.0664436	0.107093	0.169479	0.121411	0.0946009	0.0729089	0.0566253	0.0258411	0.039904	0.0498263	0.040231	0.0433471	0.0344104	0.0486767	0.0508662	0.0318544	0.0544252	0.0382173	0.0280883	0.0384645	0.104324	0.0400773	0.0452005	0.0323552	0.0540603	0.0584192
BritoIL_2016__W1_22_SA__bin_1	0.0145917	0.0188867	0.00864563	0.0158574	0.0231871	0.0130637	0.0192351	0.0126672	0.0153641	0.0173911	0.0147077	0.011187	0.012088	0.00693621	0.00549295	0.010517	0.00927569	0.0162212	0.00951173	0.0248322	0.0125697	0.0132573	0.0187367	0.00729654	0.00559172	0.00913747	0.0145654	0.00606974	0.00762276	0.00739422	0.00725927	0.0101762
BritoIL_2016__W1_22_ST__bin_43	0.094282	0.0848724	0.0556914	0.102688	0.124198	0.108395	0.113794	0.155506	0.428406	0.136871	0.103641	0.0519526	0.0511545	0.0281094	0.0325592	0.05187	0.0527833	0.058175	0.0355119	0.05893	0.0516295	0.0463208	0.0891853	0.0295751	0.0239086	0.0353305	0.0981424	0.0526255	0.0478502	0.0483661	0.0323001	0.0595137
BritoIL_2016__W1_22_ST__bin_44	0.0829498	0.0761815	0.0537302	0.0691797	0.0598262	0.0834492	0.08971	0.0809604	0.0788168	0.0941703	0.110285	0.0693502	0.0488347	0.025254	0.0215836	0.0472026	0.0609656	0.0352284	0.039431	0.0353948	0.0474327	0.0238568	0.043846	0.0488718	0.0227867	0.0633519	0.0519522	0.0264051	0.0342704	0.0237424	0.0238886	0.0360014
BritoIL_2016__W1_22_ST__bin_81	0.0670227	0.0709114	0.0674705	0.0577618	0.0627314	0.0860553	0.088621	0.0836493	0.0812718	0.109439	0.0862021	0.110089	0.0859146	0.0546095	0.075974	0.0765222	0.0757948	0.0911467	0.0749991	0.0526142	0.0643459	0.0361471	0.0492428	0.0802262	0.0693598	0.0715624	0.0818362	0.0341915	0.0630402	0.0463846	0.0352936	0.0712594
BritoIL_2016__W1_26_ST__bin_44	0.112874	0.129839	0.0736679	0.0999901	0.159286	0.109407	0.180114	0.108811	0.144952	0.140231	0.118307	0.0993692	0.0814363	0.0520194	0.0418416	0.0857644	0.0784924	0.0733557	0.0504852	0.0686497	0.084424	0.0610861	0.111305	0.0594583	0.0476178	0.0592208	0.117933	0.0457911	0.0431135	0.050158	0.036823	0.0654752
BritoIL_2016__W1_26_ST__bin_69	0.111704	0.0963273	0.0656476	0.12361	0.14676	0.118202	0.138321	0.161394	0.42863	0.141413	0.12243	0.0581176	0.0571023	0.0297184	0.0346046	0.0613507	0.0632289	0.0638569	0.037716	0.0669962	0.0600854	0.0618977	0.0970622	0.0463808	0.028022	0.0447177	0.128203	0.0375976	0.0505072	0.0508079	0.0278184	0.0566976
BritoIL_2016__W1_26_ST__bin_71	0.0827482	0.0768204	0.0375401	0.0583883	0.0824139	0.0590306	0.0720392	0.0855434	0.103453	0.0927106	0.0645769	0.0551132	0.048965	0.0272948	0.023684	0.0495718	0.0514458	0.0360707	0.0287933	0.0848485	0.174458	0.0346189	0.0615019	0.0539169	0.0259001	0.0434203	0.0889119	0.0369294	0.0499012	0.0313277	0.0283226	0.0515092
BritoIL_2016__W1_26_ST__bin_75	0.0933813	0.0978551	0.0754279	0.0928094	0.0679412	0.0817662	0.103179	0.080778	0.10184	0.109019	0.117113	0.100405	0.0721661	0.0391592	0.0303026	0.0559025	0.0713703	0.0523871	0.0502235	0.0451816	0.0525969	0.030559	0.063389	0.0584697	0.0480561	0.066916	0.0854704	0.0460607	0.0734023	0.111616	0.0333099	0.0437944
BritoIL_2016__W1_2_ST__bin_109	0.127369	0.119093	0.102253	0.111319	0.123751	0.0901981	0.160695	0.0947316	0.129693	0.137756	0.106451	0.0803602	0.066539	0.0467044	0.0681702	0.0823527	0.0589439	0.0909053	0.0743746	0.0922633	0.0887641	0.0596977	0.108109	0.05821	0.0735331	0.0568899	0.115732	0.0417195	0.0401311	0.0447335	0.0356407	0.0585745
BritoIL_2016__W1_2_ST__bin_67	0.0623186	0.0586944	0.0477316	0.0521799	0.0655888	0.0657129	0.0882753	0.0732767	0.0731588	0.0839011	0.0755162	0.0905132	0.0598915	0.0578245	0.107145	0.0738102	0.0602771	0.072132	0.0653964	0.0510984	0.0617911	0.0380015	0.0672522	0.0530948	0.0981382	0.0543792	0.0699739	0.0413514	0.0328475	0.0399627	0.0266005	0.0416234
BritoIL_2016__W1_2_ST__bin_91	0.058962	0.0600372	0.0456848	0.0486343	0.0487176	0.0617869	0.0810944	0.0582814	0.0563264	0.0746889	0.0702259	0.0873036	0.0597008	0.0435212	0.079693	0.068127	0.0478988	0.0797072	0.0820753	0.0402819	0.057728	0.0331117	0.045653	0.0615211	0.0492079	0.0514187	0.0595988	0.0377069	0.0516338	0.0456086	0.032714	0.0456601
BritoIL_2016__W1_31_SA__bin_3	0.0225801	0.028514	0.0218605	0.0217199	0.0211888	0.0226282	0.0281483	0.0217569	0.0206422	0.0300333	0.0257076	0.0329883	0.0268985	0.016763	0.119904	0.0522218	0.0197266	0.0216426	0.0186191	0.0111376	0.0268406	0.0128714	0.0244482	0.0294456	0.0405855	0.0155186	0.0171968	0.0126697	0.019381	1.14019	0.019122	0.0148282
BritoIL_2016__W1_31_ST__bin_64	0.121818	0.10377	0.0638367	0.106034	0.146313	0.0877649	0.146836	0.0898752	0.158984	0.12778	0.0950589	0.067569	0.0679663	0.03724	0.0376272	0.0960892	0.0586896	0.0731581	0.0542958	0.0996907	0.0792021	0.077703	0.112259	0.0410476	0.0330395	0.0633679	0.131665	0.0685603	0.0430339	0.0529084	0.0323763	0.0528291
BritoIL_2016__W1_33_ST__bin_51	0.169168	0.216435	0.0774178	0.17024	0.0767626	0.0628382	0.250275	0.0932241	0.118479	0.136756	0.246089	0.154317	0.0579172	0.0349702	0.0311106	0.0481673	0.0546361	0.0565997	0.0629605	0.0652025	0.0520079	0.0427399	0.0647004	0.0713893	0.0262937	0.0623025	0.123777	0.0633799	0.0513915	0.0263751	0.0492475	0.0393429
BritoIL_2016__W1_36_ST__bin_59	0.0800099	0.080465	0.0685845	0.0640457	0.0728824	0.107164	0.0907203	0.0973169	0.0782775	0.127474	0.0913096	0.118578	0.109446	0.0507093	0.0573959	0.0723781	0.0636063	0.0650267	0.0517999	0.0391314	0.0702455	0.0316845	0.0821596	0.053754	0.0656017	0.0629676	0.0833004	0.0334729	0.0769201	0.0846085	0.043575	0.0722034
BritoIL_2016__W1_39_ST__bin_18	0.126978	0.10261	0.0617437	0.0996377	0.135745	0.0955312	0.160246	0.0884322	0.144694	0.138358	0.117181	0.0635646	0.0609663	0.034775	0.0316447	0.0710103	0.0613998	0.070872	0.0480701	0.081341	0.0672349	0.0669656	0.117985	0.0346644	0.0325169	0.0486281	0.149579	0.114243	0.0622932	0.0500918	0.033863	0.0610623
BritoIL_2016__W1_39_ST__bin_7	0.0514597	0.0511001	0.0487986	0.0478478	0.0381951	0.0523093	0.0709467	0.0491216	0.0511127	0.0649397	0.0657901	0.0664003	0.0516262	0.0377624	0.0292929	0.0461516	0.0497525	0.0330562	0.0303553	0.028611	0.0460268	0.0164739	0.0395722	0.0422556	0.0470993	0.0401989	0.0435489	0.0212369	0.0481298	0.0513106	0.0210395	0.0273415
BritoIL_2016__W1_39_ST__bin_89	0.117774	0.125133	0.113128	0.0708975	0.0860856	0.179977	0.114295	0.165412	0.129459	0.157752	0.0982671	0.179783	0.1439	0.060569	0.0513409	0.0871882	0.0951536	0.0566088	0.0468757	0.0452678	0.0872345	0.034373	0.0777894	0.0753735	0.0808641	0.104219	0.110168	0.0369215	0.0991458	0.0696222	0.0447287	0.124931
BritoIL_2016__W1_3_ST__bin_12	0.0890839	0.0768348	0.0527281	0.0636962	0.0696021	0.0935749	0.0670073	0.0758615	0.0916913	0.111274	0.0808132	0.0542377	0.0368503	0.0288011	0.0754442	0.0571219	0.0461676	0.0409151	0.0360166	0.0380447	0.0471945	0.0323021	0.0417343	0.0401552	0.0297975	0.0404526	0.0577012	0.0236991	0.0346268	0.509688	0.0222708	0.0373198
BritoIL_2016__W1_3_ST__bin_74	0.14529	0.139815	0.0750225	0.142724	0.18575	0.124154	0.176737	0.121052	0.190073	0.186831	0.175539	0.0876443	0.0825814	0.0419456	0.051746	0.0787925	0.0711168	0.106188	0.0700383	0.0952924	0.0882242	0.102999	0.177001	0.0666315	0.036955	0.0703318	0.189974	0.197037	0.128874	0.095203	0.03726	0.0724523
BritoIL_2016__W1_40_SA__bin_17	0.0325909	0.0337085	0.0188911	0.031029	0.034735	0.0206706	0.0300396	0.02567	0.0294969	0.0365744	0.0357814	0.021523	0.0193075	0.0107058	0.0118882	0.0156216	0.0144054	0.0196964	0.0187155	0.022102	0.0159348	0.0156385	0.0281945	0.0117085	0.0128363	0.0129862	0.0278306	0.00931877	0.0246676	0.0492975	0.0100686	0.0133993
BritoIL_2016__W1_40_ST__bin_9	0.0539309	0.061797	0.0440312	0.0461854	0.0503398	0.0583318	0.0614731	0.0586363	0.0551028	0.0695701	0.067623	0.0801816	0.062107	0.0353753	0.0354502	0.0452926	0.0511714	0.040788	0.0348192	0.0391002	0.0470969	0.0215554	0.0530554	0.0501495	0.0511173	0.0461669	0.251812	0.113715	1.09245	0.276931	0.0960457	0.125124
BritoIL_2016__W1_41_ST__bin_47	0.14139	0.150684	0.13126	0.0865738	0.134451	0.158391	0.219676	0.172819	0.161704	0.208647	0.163117	0.245421	0.170814	0.132795	0.0314237	0.135559	0.112327	0.0431779	0.0360288	0.0443683	0.0926198	0.0450726	0.0881081	0.093936	0.0674243	0.144225	0.0546159	0.0202066	0.037224	0.0515681	0.0341357	0.0784063
BritoIL_2016__W1_41_ST__bin_84	0.18565	0.240664	0.0953315	0.162537	0.0720994	0.0446944	0.208086	0.0547069	0.0732041	0.115233	0.213368	0.0695999	0.0462444	0.0183757	0.0158141	0.0225657	0.0338641	0.03028	0.0265461	0.0418259	0.0300674	0.0152928	0.0429454	0.0300289	0.0128003	0.0241783	0.0385441	0.0231032	0.0215076	0.0150675	0.0281475	0.0225202
BritoIL_2016__W1_41_ST__bin_85	0.0816126	0.0852767	0.0506947	0.0703454	0.100146	0.072822	0.114411	0.0801222	0.104466	0.106219	0.095923	0.0595832	0.0601133	0.0281265	0.0307069	0.0543167	0.039218	0.0714998	0.0469856	0.047521	0.0919416	0.0378892	0.0959902	0.0482201	0.0431451	0.0394173	0.0968752	0.0350996	0.0282601	0.0430364	0.0315714	0.0605505
BritoIL_2016__W1_42_ST__bin_64	0.0652519	0.0661378	0.0411763	0.0707015	0.0563886	0.0479036	0.0608626	0.0457986	0.0579154	0.064057	0.0925805	0.0574171	0.0415794	0.0323145	0.173418	0.0487717	0.0659185	0.117056	0.135347	0.547039	0.0836915	0.132767	0.0551693	0.0415483	0.0425943	0.157454	0.136374	0.0499496	0.123015	0.172265	0.0683406	0.0706807
BritoIL_2016__W1_51_ST__bin_59	0.0746595	0.08083	0.049119	0.063754	0.0680631	0.0701003	0.0935852	0.0727876	0.0954562	0.0912112	0.114587	0.113522	0.0484943	0.0273467	0.0284738	0.0684476	0.060956	0.0520504	0.0344046	0.0865296	0.0694065	0.122939	0.0509705	0.449183	0.0518275	0.189816	0.481144	0.11654	0.367317	0.106548	0.167721	0.347163
BritoIL_2016__W1_54_ST__bin_60	0.00777791	0.00689034	0.00544333	0.00702319	0.00631334	0.00789613	0.00856113	0.00720249	0.00621665	0.00743842	0.00867929	0.0104447	0.00769881	0.00434422	0.00387663	0.00603892	0.00682863	0.00504537	0.00527508	0.00638483	0.00654032	0.00344868	0.00408078	0.00944499	0.00476992	0.00752478	0.0238048	0.0101423	0.0964594	0.0266129	0.0114543	0.0120246
BritoIL_2016__W1_55_ST__bin_3	0.101705	0.0841645	0.0568655	0.101746	0.123518	0.101803	0.117512	0.137613	0.373817	0.125423	0.101117	0.0524159	0.0511178	0.0277243	0.0332918	0.0488678	0.0455627	0.0620827	0.0430472	0.0752749	0.053278	0.0671782	0.0872153	0.0393906	0.0236885	0.0412006	0.106756	0.037626	0.0514192	0.0576808	0.0269242	0.0524815
BritoIL_2016__W1_5_SA__bin_1	0.0406028	0.0307296	0.0290849	0.0491603	0.0362209	0.027051	0.0325244	0.0279397	0.0356336	0.0399178	0.0400676	0.0256979	0.0237548	0.0122811	0.0102349	0.0229332	0.0256967	0.0433662	0.0206607	0.0668091	0.0520015	0.0965233	0.0410152	0.0285004	0.0102641	0.401989	0.0488821	0.012822	0.0231541	0.0269445	0.0769433	0.0667676
BritoIL_2016__W1_5_SA__bin_2	0.0353078	0.0277407	0.0271181	0.0375736	0.0276759	0.0272051	0.0342558	0.0319912	0.031352	0.0357433	0.0436155	0.0328006	0.0245887	0.0159406	0.0222453	0.0232808	0.0204427	0.0225398	0.0204097	0.022079	0.0288458	0.0155572	0.022806	0.0230134	0.0185284	0.0249789	0.0504416	0.0187552	0.0447851	0.07092	0.0155394	0.0217353
BritoIL_2016__W1_5_ST__bin_1	0.0636845	0.0740252	0.0488612	0.058797	0.057766	0.0546082	0.0795971	0.0621187	0.0570193	0.0819285	0.0829926	0.0866496	0.0749747	0.0567843	0.555036	0.0667475	0.0678552	0.0547311	0.0569925	0.0410697	0.0562723	0.0285959	0.0617758	0.0478074	0.0798498	0.0519359	0.0590704	0.0377889	0.0431647	0.0410706	0.0283656	0.0404731
BritoIL_2016__W1_8_ST__bin_44	0.125487	0.108699	0.0644361	0.119387	0.141271	0.0890452	0.172886	0.0988189	0.127746	0.118671	0.121822	0.0695591	0.0639058	0.0514229	0.0437177	0.0680132	0.0524402	0.0923825	0.0497845	0.0780088	0.0690607	0.0632641	0.0997083	0.0495185	0.043375	0.0548915	0.0991277	0.038611	0.053531	0.0869798	0.02776	0.0528637
BritoIL_2016__W1_9_ST__bin_43	0.202404	0.327442	0.105922	0.235259	0.0893011	0.101427	0.397426	0.165748	0.188898	0.233425	0.407419	0.354478	0.0732152	0.0592022	0.0450713	0.0591776	0.0905761	0.0762552	0.0739591	0.0901636	0.0610331	0.0575981	0.0563847	0.0947179	0.0392718	0.0629713	0.281362	0.0487055	0.0776764	0.0468005	0.070161	0.0586719
BritoIL_2016__W1_9_ST__bin_4	0.0685841	0.0723431	0.0472838	0.0623271	0.0721828	0.0652684	0.0747226	0.0711147	0.0752172	0.0846502	0.0763908	0.0680643	0.057897	0.0298757	0.023271	0.0503965	0.0484688	0.0468289	0.0368374	0.0572464	0.0517116	0.0930473	0.0768417	0.0753576	0.0280925	0.060703	0.11346	0.0430016	0.0765417	0.0862879	0.0376877	0.0677748
BritoIL_2016__W1_9_ST__bin_79	0.071478	0.0589287	0.0502957	0.0750607	0.0515132	0.0625757	0.0642418	0.0619802	0.0643339	0.0898513	0.0815134	0.0797954	0.0529188	0.0356132	0.0624633	0.0558743	0.0559852	0.047655	0.0464748	0.0407272	0.0609892	0.555984	0.0436557	0.0519065	0.0482092	0.0471691	0.0906993	0.0348898	0.085505	0.144466	0.0369555	0.0473785
BritoIL_2016__W2_11_ST__bin_30	0.160254	0.149929	0.106257	0.0982317	0.129464	0.120181	0.223929	0.188185	0.15056	0.171899	0.14276	0.198843	0.111076	0.0816633	0.0527957	0.125688	0.0926848	0.0539721	0.0499105	0.057824	0.102111	0.036133	0.0885685	0.0739463	0.0674326	0.0947005	0.0639942	0.0231174	0.0346529	0.0341999	0.0257029	0.0553372
BritoIL_2016__W2_19_ST__bin_14	0.0758066	0.0934518	0.0528916	0.0645466	0.0599696	0.0723435	0.105355	0.0701727	0.0838532	0.0998893	0.0887355	0.0840155	0.0495876	0.0340758	0.0254339	0.0568882	0.0532329	0.0383686	0.0321984	0.0494989	0.0469451	0.025793	0.0584042	0.0743648	0.0279967	0.0734501	0.0804534	0.0286601	0.0506387	0.0309258	0.0312133	0.0501327
BritoIL_2016__W2_19_ST__bin_47	0.0567808	0.0584373	0.0515143	0.0415391	0.0488192	0.0661545	0.0616141	0.0773927	0.0674665	0.085979	0.0587826	0.0792392	0.061803	0.0251552	0.0254844	0.0422939	0.0466145	0.0390097	0.0358223	0.0394896	0.0611655	0.0365555	0.0386234	0.0421358	0.0233329	0.042007	0.135721	0.0346317	0.0943562	0.032362	0.0288647	0.0536689
BritoIL_2016__W2_21_ST__bin_17	0.128226	0.0938794	0.0793046	0.233861	0.100706	0.123084	0.109242	0.217157	0.464788	0.134084	0.15024	0.0537614	0.0436469	0.028988	0.031335	0.0503798	0.0560835	0.0570604	0.0389571	0.0941	0.0491064	0.0762537	0.0718477	0.038571	0.0217619	0.034087	0.0795671	0.028703	0.0369308	0.0285103	0.0434287	0.0495405
BritoIL_2016__W2_23_SA__bin_5	0.0991142	0.133639	0.0533663	0.089956	0.0623192	0.0606308	0.182695	0.0828501	0.098901	0.108754	0.170877	0.143294	0.0504459	0.0365875	0.0425221	0.051023	0.064896	0.0448722	0.0441172	0.0461122	0.0437676	0.0352742	0.0467023	0.0706961	0.0393843	0.0351078	0.110182	0.027725	0.0425637	0.0362797	0.0439138	0.0417204
BritoIL_2016__W2_25_ST__bin_41	0.0636769	0.0692189	0.0662085	0.0347079	0.0616396	0.102126	0.0797441	0.0757538	0.0669872	0.106604	0.0657888	0.11507	0.107674	0.0526668	0.0183736	0.0452555	0.0630051	0.0329712	0.0246869	0.019853	0.0565362	0.0148106	0.0566337	0.0355625	0.0369629	0.052612	0.0606112	0.0343248	0.107302	0.0425763	0.0355379	0.0655929
BritoIL_2016__W2_25_ST__bin_6	0.953748	1.05259	0.622725	0.662731	1.02067	1.07933	0.34819	1.61137	1.12818	2.35539	1.3344	0.139226	0.125924	0.0403878	0.037598	0.206788	0.166609	0.17294	0.10647	0.108974	0.11696	0.0997739	0.470489	0.0427109	0.13731	0.0572252	0.681011	0.0999151	0.0767767	0.189448	0.324532	1.93177
BritoIL_2016__W2_33_ST__bin_45	0.168643	0.102888	0.098347	0.0750792	0.108691	0.0983958	0.150793	0.130135	0.107737	0.156375	0.10281	0.103325	0.0807653	0.0682928	0.0304152	0.0835843	0.0638921	0.0425449	0.0393541	0.0469027	0.0791084	0.0371789	0.0815961	0.0574413	0.0375347	0.102516	0.0539028	0.0250384	0.0334492	0.0323732	0.0318292	0.0889279
BritoIL_2016__W2_35_ST__bin_30	0.719128	0.479339	0.477644	0.244351	0.244941	0.406989	0.376673	0.422985	0.522166	0.701021	0.307531	0.600301	0.343578	0.175807	0.0630475	0.28887	0.217085	0.0915099	0.0746056	0.0766571	0.21102	0.154718	0.198075	0.153343	0.153017	0.293375	0.0894019	0.0334565	0.0645672	0.0959475	0.0351146	0.123918
BritoIL_2016__W2_35_ST__bin_37	0.0747046	0.0847544	0.0738922	0.05884	0.0540691	0.0862066	0.0783301	0.0866128	0.0843822	0.103714	0.0880125	0.128131	0.0723167	0.0399373	0.0336298	0.0564128	0.0753688	0.0446651	0.0428883	0.0412473	0.0558805	0.0307153	0.0462446	0.0770624	0.0501556	0.0691511	0.0842456	0.0421757	0.0986929	0.0411666	0.0463194	0.0731015
BritoIL_2016__W2_35_ST__bin_4	0.132673	0.180418	0.0739552	0.122314	0.157026	0.131755	0.112738	0.113528	0.41034	0.2745	0.117282	0.0802038	0.0687937	0.0357444	0.0385423	0.0604474	0.0630609	0.0628404	0.0382952	0.057969	0.0504848	0.041517	0.129017	0.0423533	0.0276721	0.0530686	0.0968515	0.0310537	0.0452125	0.061969	0.042779	0.0576361
BritoIL_2016__W2_35_ST__bin_74	0.116995	0.117352	0.0701591	0.100318	0.0793681	0.138061	0.133157	0.113222	0.140528	0.133724	0.151082	0.100867	0.0712846	0.0382364	0.0304328	0.053769	0.0666547	0.0484191	0.0468473	0.0436303	0.0561649	0.0325695	0.0609245	0.0599622	0.0343891	0.0853452	0.0816636	0.024653	0.0558093	0.0883779	0.0285709	0.0490693
BritoIL_2016__W2_35_ST__bin_94	0.210234	0.246944	0.192883	0.130559	0.238694	0.368081	0.200402	0.325504	0.256683	0.322292	0.233284	0.334259	0.325602	0.117256	0.0500689	0.162738	0.169475	0.111569	0.0729602	0.0780305	0.14021	0.0655319	0.33793	0.10151	0.161563	0.129397	0.309663	0.110437	0.159662	0.21625	0.118623	0.317717
BritoIL_2016__W2_36_ST__bin_22	0.057367	0.0657374	0.0461916	0.0509145	0.0625907	0.0727115	0.0778227	0.0655084	0.0700855	0.084121	0.0685529	0.088567	0.068156	0.0382133	0.0215248	0.0578608	0.0525995	0.0372595	0.0285477	0.033677	0.0555215	0.0256516	0.0562104	0.0528266	0.0237739	0.0621854	0.06444	0.0386755	0.0465808	0.0380976	0.0332942	0.0634136
BritoIL_2016__W2_36_ST__bin_40	0.0940867	0.0928789	0.0651665	0.0770446	0.100509	0.102861	0.10467	0.107573	0.129149	0.135074	0.108424	0.0853964	0.0761146	0.0397273	0.0434996	0.0600578	0.0511575	0.0647498	0.0499678	0.0649151	0.0760632	0.0617703	0.0963402	0.0818895	0.0319294	0.0493127	0.0947876	0.0309228	0.0513403	0.05134	0.04064	0.0643816
BritoIL_2016__W2_39_SA__bin_8	0.0284688	0.0307554	0.0197338	0.0252771	0.0328762	0.0860405	0.0404576	0.030068	0.0273225	0.0369996	0.0348441	0.0290921	0.0292659	0.0197277	0.0356136	0.0227763	0.0231464	0.0253352	0.0208524	0.0143266	0.0208601	0.0128212	0.0327127	0.0252763	0.0313328	0.0173475	0.0294663	0.0150147	0.0463856	0.0225876	0.0189558	0.0197164
BritoIL_2016__W2_39_ST__bin_67	0.0669857	0.0754242	0.0520369	0.0490008	0.0596281	0.0886654	0.0868831	0.0801178	0.0877296	0.101057	0.0745382	0.0743802	0.0510124	0.0297938	0.0214812	0.0481749	0.0486676	0.032656	0.0295835	0.0286612	0.0419663	0.0214227	0.0527467	0.0447533	0.0291328	0.0455181	0.0601548	0.0254651	0.0374977	0.0245655	0.0251336	0.049444
BritoIL_2016__W2_39_ST__bin_86	0.134487	0.105464	0.0482412	0.100339	0.135846	0.085027	0.134948	0.081442	0.143857	0.116554	0.128382	0.095281	0.0660953	0.0346095	0.0395778	0.128039	0.168238	0.0849229	0.0555995	0.0799563	0.0796139	0.0858138	0.126182	0.0372091	0.0299996	0.0508186	0.128691	0.0451212	0.0458395	0.0461812	0.0270662	0.063555
BritoIL_2016__W2_39_ST__bin_8	0.440537	0.536481	0.189562	0.375926	0.129225	0.0812108	0.443528	0.113665	0.155298	0.202429	0.454709	0.118091	0.0714006	0.027993	0.0280468	0.0444376	0.053834	0.0485735	0.0466033	0.0535944	0.0468133	0.0258112	0.0619641	0.0563007	0.0181707	0.0426283	0.0671002	0.03577	0.0438216	0.0257148	0.0335935	0.03969
BritoIL_2016__W2_41_ST__bin_104	0.169001	0.119934	0.101382	0.0937295	0.169295	0.114251	0.195176	0.134027	0.118562	0.146649	0.126941	0.123507	0.0954905	0.118244	0.0754794	0.172551	0.129405	0.0616141	0.0509157	0.0549488	0.104115	0.0480159	0.104609	0.0767538	0.0670403	0.122682	0.0690927	0.0367694	0.0401018	0.0477263	0.036402	0.0811997
BritoIL_2016__W2_43_SA__bin_10	0.0161907	0.0183049	0.0134442	0.0123817	0.016085	0.0216945	0.0199294	0.0187382	0.0164617	0.0230073	0.0174776	0.0281543	0.0236946	0.0184159	0.0482584	0.0206049	0.0186051	0.0225176	0.0169081	0.0133087	0.022911	0.00953838	0.0208011	0.0146864	0.030197	0.0131029	0.0210557	0.0154286	0.0188249	0.0173925	0.0103127	0.0170964
BritoIL_2016__W2_43_SA__bin_4	0.033766	0.0407142	0.0230099	0.0291407	0.0349555	0.0275199	0.0461962	0.0290003	0.0336237	0.0383575	0.0423067	0.0438061	0.022989	0.0116822	0.0122832	0.0163658	0.0148581	0.016446	0.0132756	0.0151056	0.0216268	0.0111991	0.0272515	0.0207576	0.00819939	0.0178376	0.03963	0.0115609	0.0226939	0.0159475	0.0282885	0.0303232
BritoIL_2016__W2_43_SA__bin_6	0.0110623	0.010425	0.00787404	0.00810155	0.0111305	0.00937259	0.011717	0.0107231	0.0142023	0.014324	0.0213822	0.00983083	0.0100132	0.00462909	0.0102141	0.00826345	0.00566616	0.00951562	0.00726547	0.00632035	0.00802293	0.00420587	0.0109827	0.00561306	0.00564757	0.00525928	0.0102868	0.00281866	0.00427181	0.00400747	0.0037249	0.00838473
BritoIL_2016__W2_43_ST__bin_13	0.109285	0.107292	0.106786	0.0765789	0.0824509	0.15291	0.116552	0.142107	0.125604	0.152454	0.113991	0.167171	0.127285	0.0466799	0.0260821	0.0894845	0.102193	0.0452467	0.0396999	0.0485713	0.076235	0.0346596	0.0759727	0.0622762	0.06593	0.076017	0.123126	0.0331289	0.122897	0.16647	0.0527198	0.112642
BritoIL_2016__W2_43_ST__bin_33	0.110243	0.124657	0.0592469	0.106757	0.172525	0.509595	0.167495	0.11635	0.175717	0.14953	0.55392	0.0919435	0.119363	0.0612105	0.0627022	0.0877149	0.0658354	0.0886378	0.06079	0.0575435	0.0874054	0.0596069	0.19193	0.0684612	0.0606072	0.0508519	0.148081	0.158533	0.0441117	0.0599057	0.0954003	0.06582
BritoIL_2016__W2_43_ST__bin_53	0.00775144	0.0108824	0.00733804	0.00754641	0.00706627	0.00681092	0.0105835	0.00779221	0.00712913	0.0114364	0.0102598	0.00823542	0.00757407	0.00308028	0.00261982	0.00598304	0.00783416	0.00624615	0.00491882	0.0067508	0.00815957	0.00419234	0.00741574	0.00624637	0.00467085	0.00931828	0.0136405	0.00990171	0.0633285	0.0173023	0.00677221	0.00953967
BritoIL_2016__W2_43_ST__bin_65	0.173821	0.166684	0.121896	0.173095	0.109459	0.262149	0.253248	0.274999	0.369753	0.23806	3.03023	0.256641	0.218726	0.145688	0.0444468	0.890088	0.358936	0.0907013	0.141342	0.185712	0.297425	0.0770836	0.181812	0.0659626	0.0710006	0.0875894	0.145153	0.137589	0.149382	0.262087	0.134091	0.118485
BritoIL_2016__W2_44_SA__bin_3	0.0856694	0.105254	0.0572106	0.100649	0.067224	0.0541327	0.120447	0.064835	0.0774781	0.085035	0.121155	0.0854294	0.0587803	0.0332843	0.0338927	0.0529295	0.0672426	0.0549111	0.0576082	0.0592166	0.0566215	0.0235078	0.0656561	0.0806639	0.0237817	0.0530854	0.0784193	0.0305607	0.049827	0.029095	0.0526377	0.0503778
BritoIL_2016__W2_44_ST__bin_32	0.0980787	0.133971	0.0598991	0.0946773	0.161862	0.140776	0.12726	0.130181	0.168325	0.165949	0.122029	0.0854181	0.122214	0.058137	0.0433321	0.0825795	0.0913968	0.0984976	0.0518848	0.171471	0.573723	0.0548827	0.27604	0.0599819	0.0582052	0.0983481	0.186111	0.126433	0.0491737	0.122919	0.0670052	0.117021
BritoIL_2016__W2_44_ST__bin_84	0.106802	0.102113	0.0613776	0.134345	0.141282	0.130556	0.103999	0.152482	0.328904	0.143282	0.125724	0.0660344	0.0809702	0.0273699	0.0303392	0.0602011	0.0522684	0.0612052	0.0369984	0.0542882	0.0506507	0.0464294	0.15782	0.0456449	0.0267277	0.0471127	0.126516	0.0469649	0.0751665	0.0866711	0.0449198	0.077921
BritoIL_2016__W2_45_ST__bin_41	0.0965971	0.0982508	0.0607486	0.0597444	0.121695	0.0704436	0.180343	0.093175	0.0828903	0.0841296	0.0915479	0.07643	0.0486631	0.0486121	0.0162143	0.0454715	0.0544713	0.0348872	0.0250236	0.0294106	0.048268	0.0205821	0.0606019	0.0256398	0.0234302	0.0394513	0.0355869	0.017016	0.0145305	0.0189325	0.0170349	0.0386217
BritoIL_2016__W2_46_SA__bin_4	0.0670536	0.0741084	0.0439324	0.0795633	0.0604339	0.0479952	0.0933955	0.0712668	0.0707877	0.0685631	0.13785	0.0796313	0.0563901	0.0528164	0.0664837	0.0529094	0.0745777	0.0583758	0.0627783	0.0707884	0.0553383	0.0377936	0.0572027	0.11508	0.0601069	0.0805183	0.0929087	0.115278	0.0680143	0.03339	0.188888	0.0642068
BritoIL_2016__W2_46_ST__bin_38	0.0891334	0.0853156	0.0733787	0.0729858	0.0814889	0.133478	0.0761301	0.0997389	0.127139	0.159679	0.101175	0.0733757	0.0410445	0.0246428	0.0241304	0.0394408	0.0513601	0.0391472	0.0351155	0.0411513	0.0400137	0.0284472	0.039364	0.044778	0.0198262	0.0457235	0.0660859	0.0266806	0.0384309	0.0275783	0.0323668	0.0416306
BritoIL_2016__W2_49_ST__bin_28	0.00949714	0.0105121	0.00710457	0.00785741	0.0087636	0.00854333	0.0108616	0.00895199	0.00725854	0.0110768	0.0108335	0.0118344	0.00841812	0.00645198	0.00976971	0.0094449	0.00961326	0.00942201	0.0066338	0.0059268	0.00835042	0.00431563	0.00715645	0.00737905	0.0142319	0.00836954	0.0546284	0.0213029	0.243595	0.0529075	0.0200612	0.0198635
BritoIL_2016__W2_4_ST__bin_48	0.0777403	0.0720337	0.0456563	0.0780004	0.11074	0.103603	0.141159	0.130064	0.308081	0.1183	0.0897404	0.049983	0.0449555	0.031001	0.0312771	0.0519844	0.0439619	0.0742511	0.0477723	0.0732435	0.0622659	0.0771293	0.0968607	0.0311545	0.0199975	0.0461075	0.0934476	0.0354039	0.0394128	0.0408483	0.0273076	0.0509081
BritoIL_2016__W2_53_SA__bin_3	0.0228164	0.0297739	0.0121882	0.026058	0.0227814	0.0243298	0.0247819	0.0234999	0.0292808	0.036201	0.0235863	0.0534734	0.0185699	0.0153674	0.146408	0.0456812	0.0201743	0.0380949	0.0246657	0.0360695	0.0320795	0.0208609	0.0262468	0.0217221	0.0193673	0.0188155	0.0253557	0.0176222	0.0171885	0.0204032	0.0124132	0.0190132
BritoIL_2016__W2_54_ST__bin_7	1.63045	2.04582	0.651186	1.39755	0.386666	0.233787	1.59755	0.319516	0.456464	0.615967	1.7418	0.379928	0.198291	0.0685568	0.0776378	0.114694	0.279112	0.139226	0.159432	0.195322	0.117803	0.0574474	0.14377	0.184681	0.0516808	0.107417	0.204007	0.106333	0.125007	0.0669276	0.13436	0.111591
BritoIL_2016__W2_61_ST__bin_23	0.322961	0.293474	0.357203	0.207064	0.347324	0.520773	0.602329	0.369516	0.556064	0.865228	0.35245	0.359038	0.297741	0.306445	0.0974301	0.640855	0.319571	0.124784	0.145928	0.138995	0.397874	0.109353	0.234267	0.239971	0.215685	0.446835	0.134362	0.0258772	0.0555033	0.0807186	0.0549288	0.14527
BritoIL_2016__W2_61_ST__bin_44	0.103013	0.102626	0.0860138	0.0844936	0.0931719	0.101807	0.135797	0.0946779	0.103004	0.120721	0.10991	0.125834	0.0961899	0.0613386	0.0333995	0.0791104	0.0944894	0.0430558	0.0419761	0.0399678	0.064753	0.0412624	0.0810458	0.0683835	0.0426498	0.0718899	0.0545149	0.0198961	0.0286081	0.0306661	0.0323514	0.0459355
BritoIL_2016__W2_61_ST__bin_61	0.0991233	0.0916139	0.0552953	0.102646	0.137721	0.0870825	0.115257	0.0888469	0.152769	0.134535	0.0927525	0.0584785	0.0570882	0.0266137	0.0448802	0.0695958	0.0508562	0.0700978	0.038274	0.0558572	0.0607356	0.059022	0.111293	0.0380384	0.0252267	0.0381063	0.132499	0.0421091	0.0358371	0.0476395	0.0307447	0.0606112
BritoIL_2016__W2_68_ST__bin_16	0.0111972	0.0101004	0.00888858	0.00786156	0.00696557	0.0090658	0.012898	0.00929154	0.0117172	0.012676	0.0123895	0.0165343	0.0114401	0.00701519	0.0263268	0.0143212	0.0107065	0.0102925	0.00994069	0.00918773	0.0110962	0.00698689	0.00748072	0.0114752	0.01574	0.00968193	0.0144351	0.00893564	0.0486462	0.0153434	0.00921687	0.0150139
BritoIL_2016__W2_7_ST__bin_38	0.0724685	0.0846417	0.0556523	0.0566455	0.0644053	0.0788791	0.0852974	0.073351	0.080255	0.105668	0.0808909	0.0727185	0.0624997	0.0308567	0.0354103	0.0558851	0.0491386	0.0450512	0.041575	0.0869488	0.0574711	0.0343636	0.0588698	0.0404164	0.0261178	0.0562337	0.0537612	0.02769	0.0436582	0.0320011	0.0272289	0.049161
BritoIL_2016__W2_8_SA__bin_9	0.0405234	0.0444988	0.0248445	0.0364053	0.0448533	0.0334886	0.0529775	0.0363908	0.0470632	0.0510946	0.0389748	0.0372715	0.0282924	0.0140462	0.0125587	0.0244472	0.0202005	0.0241977	0.016222	0.0241056	0.0229718	0.0166565	0.0374228	0.0164479	0.0113913	0.0255906	0.0315322	0.0137522	0.0199179	0.0138628	0.0140527	0.0235708
BritoIL_2016__W2_8_ST__bin_2	0.103569	0.120714	0.0697625	0.0875715	0.0962954	0.0876184	0.121594	0.104181	0.120921	0.119756	0.113965	0.104973	0.0622746	0.0434362	0.0491135	0.221013	0.0767158	0.0472842	0.0474434	0.0480756	0.0678635	0.0392944	0.0785982	0.0683253	0.0574015	0.0585476	0.0904591	0.0330016	0.0527087	0.0423497	0.0373811	0.0603769
BritoIL_2016__W2_8_ST__bin_70	0.0707573	0.0735429	0.0595842	0.0596407	0.0596875	0.107884	0.076615	0.0916846	0.100523	0.106975	0.0799409	0.0875121	0.0598393	0.0332698	0.0242548	0.0487232	0.0623076	0.0388905	0.0327844	0.0394483	0.0543276	0.0303129	0.0533134	0.0988168	0.03278	0.0729218	0.0977557	0.0301378	0.0797683	0.0336876	0.0400064	0.0733198
BritoIL_2016__W2_9_ST__bin_18	0.0497112	0.0502378	0.0465675	0.0357206	0.0373098	0.0700924	0.0579064	0.0586791	0.0771644	0.0894309	0.0532019	0.0736439	0.0519122	0.0354563	0.0253591	0.0371199	0.0481122	0.0418189	0.0364391	0.0415638	0.0613859	0.033291	0.038278	0.0583463	0.0565561	0.0658731	0.307644	0.203082	1.70406	0.394655	0.177454	0.20982
BritoIL_2016__W3_16_ST__bin_62	0.102838	0.0926063	0.0555281	0.0976967	0.141158	0.0853163	0.12564	0.096231	0.125732	0.126123	0.0930265	0.0743035	0.0797135	0.0491675	0.0688327	0.0844931	0.0613228	0.0932456	0.0645287	0.0895034	0.0782268	0.0817509	0.14207	0.0486494	0.0723615	0.063008	0.135961	0.0519154	0.0386563	0.0592098	0.0342455	0.0701583
BritoIL_2016__W3_16_ST__bin_6	0.0666715	0.0725728	0.0368703	0.0639728	0.0894391	0.0521539	0.0727495	0.0590822	0.0690697	0.0772833	0.0735835	0.0444427	0.0531302	0.0224252	0.0231205	0.0310405	0.0320158	0.0504309	0.0338971	0.0557991	0.0442498	0.0463982	0.0842169	0.0298786	0.101331	0.0304149	0.0578573	0.0240915	0.0469099	0.0862254	0.0249371	0.0344179
BritoIL_2016__W3_17_ST__bin_10	0.517838	0.763891	0.328027	0.44867	0.748991	0.818605	0.506023	0.830579	0.777447	0.807464	0.756623	0.668413	0.843212	0.545753	0.290911	0.658519	0.31264	0.711079	0.41986	0.390815	0.328734	0.319144	0.760415	0.244671	0.791441	0.719075	0.76313	0.692458	0.238495	0.740095	0.461637	0.790585
BritoIL_2016__W3_17_ST__bin_61	0.0864013	0.0701479	0.0382843	0.0670982	0.0834069	0.0695676	0.0837323	0.0560006	0.0709397	0.0761075	0.0755569	0.0412126	0.0413309	0.0212982	0.022057	0.0344473	0.0438502	0.0393288	0.0276866	0.0392295	0.0378895	0.0278712	0.0673173	0.0248138	0.0203784	0.0275168	0.0545339	0.0194131	0.0243343	0.0242707	0.0194993	0.0324622
BritoIL_2016__W3_19_ST__bin_32	0.0958683	0.0803821	0.051414	0.06478	0.121315	0.0652174	0.20803	0.0965997	0.0828985	0.0801478	0.0778589	0.069944	0.0573458	0.0557704	0.0257184	0.0558289	0.0461692	0.0370996	0.0285759	0.0384419	0.0573133	0.0273508	0.0621413	0.0357312	0.0466571	0.0536498	0.0448422	0.0322214	0.0265325	0.0388387	0.0199951	0.0470818
BritoIL_2016__W3_19_ST__bin_51	0.198743	0.222287	0.0799118	0.156307	0.0645024	0.0396652	0.197273	0.0450568	0.06183	0.0877227	0.190149	0.0537992	0.0336739	0.0165046	0.0169735	0.020252	0.0333303	0.0318913	0.0280555	0.0355538	0.0311381	0.0196225	0.0330978	0.0372249	0.0114876	0.0231176	0.0396117	0.0178874	0.0270754	0.0151939	0.0240961	0.0200941
BritoIL_2016__W3_20_SA__bin_3	0.0228772	0.0288058	0.0184674	0.0201654	0.0219501	0.0250059	0.0272282	0.0228073	0.0230247	0.0294915	0.0315186	0.0311889	0.0303495	0.0168832	0.0292323	0.021642	0.0209393	0.023523	0.0258563	0.0155427	0.0237104	0.0108029	0.0220066	0.0179872	0.0332834	0.0180267	0.0195312	0.012555	0.0177805	0.0146189	0.00910618	0.0169368
BritoIL_2016__W3_22_SA__bin_12	0.022014	0.0230922	0.0134105	0.0149643	0.0159954	0.0233867	0.0184198	0.0200082	0.0185752	0.0258681	0.0224751	0.0276552	0.0198114	0.00767987	0.00738148	0.0128458	0.0154268	0.0107411	0.00871338	0.00990937	0.0148374	0.00746302	0.0199126	0.0160936	0.00909532	0.0152964	0.0169538	0.00782097	0.0255792	0.0134642	0.012573	0.0141586
BritoIL_2016__W3_22_SA__bin_33	0.105558	0.131959	0.0575989	0.102069	0.0773875	0.0550448	0.157027	0.0755161	0.0958159	0.102989	0.155123	0.101483	0.0535098	0.0343941	0.0410399	0.0407925	0.0647475	0.050074	0.0467064	0.0658453	0.0441938	0.0318027	0.0665087	0.0493843	0.0254426	0.0416617	0.0852959	0.0272748	0.0357498	0.0244766	0.0268965	0.0320294
BritoIL_2016__W3_22_ST__bin_107	0.0564618	0.0724637	0.0435267	0.0483263	0.06726	0.0562744	0.0575253	0.058502	0.0582821	0.0764747	0.0633191	0.0770251	0.067718	0.0391828	0.0381987	0.0551761	0.0543636	0.049086	0.0397976	0.0374704	0.0518675	0.0280439	0.0758243	0.0395603	0.0597278	0.0451336	0.0526765	0.0219339	0.0414515	0.0407261	0.0313965	0.0405114
BritoIL_2016__W3_22_ST__bin_129	0.0444737	0.0550994	0.0397485	0.0439151	0.0486774	0.0479595	0.054684	0.048596	0.0479945	0.0609391	0.0586518	0.0570845	0.054447	0.0237601	0.020805	0.0308642	0.0416828	0.0328355	0.0299532	0.0381548	0.0433588	0.0183407	0.0517453	0.041979	0.0237958	0.0347267	0.0372792	0.0202146	0.0340664	0.0234542	0.0278151	0.0307746
BritoIL_2016__W3_22_ST__bin_44	0.210406	0.258562	0.131419	0.214321	0.0827603	0.0822094	0.247708	0.104866	0.134091	0.148263	0.36471	0.166033	0.157566	0.0459129	0.0389836	0.0651677	0.098237	0.071533	0.0721223	0.0796882	0.0837984	0.0267903	0.0678046	0.0968148	0.046662	0.0592595	0.122028	0.0466765	0.1046	0.0446546	0.0836795	0.0851744
BritoIL_2016__W3_22_ST__bin_6	0.109675	0.0972125	0.0471228	0.107417	0.133117	0.0718061	0.133586	0.0824163	0.123538	0.110738	0.110816	0.0570706	0.0597645	0.0312907	0.0329157	0.0620219	0.0500536	0.0778082	0.0491825	0.0637059	0.0703346	0.0719103	0.123652	0.0503097	0.0388703	0.043395	0.123489	0.0490046	0.039506	0.0674027	0.0298825	0.0507637
BritoIL_2016__W3_22_ST__bin_85	0.0662789	0.0698746	0.0414101	0.0660998	0.0649922	0.0655402	0.075231	0.0735328	0.0714962	0.106926	0.0703823	0.246326	0.0554087	0.0353827	0.0585689	0.0502823	0.046259	0.0918061	0.0676516	0.056481	0.0500868	0.0348222	0.0691117	0.0606676	0.0497423	0.064942	0.107218	0.0401103	0.0425642	0.0549247	0.0310393	0.0373358
BritoIL_2016__W3_22_ST__bin_8	0.314483	0.402832	0.158944	0.334113	0.129661	0.0921874	0.380435	0.136262	0.182148	0.17226	0.418561	0.212004	0.0897489	0.061667	0.0689047	0.0847602	0.147572	0.11701	0.127161	0.139555	0.0928561	0.0450489	0.0952755	0.212732	0.0380985	0.132577	0.224054	0.0940928	0.141622	0.0669411	0.146161	0.105923
BritoIL_2016__W3_22_ST__bin_91	0.038655	0.0405627	0.0309776	0.0299736	0.0455861	0.0465666	0.0407913	0.0448521	0.0423241	0.0542048	0.0459473	0.0448165	0.0443607	0.0219448	0.012903	0.0339993	0.0307113	0.0245755	0.0182324	0.0236769	0.0320205	0.0145299	0.0393545	0.0277367	0.0175757	0.0276055	0.0325228	0.0142113	0.0389077	0.0198375	0.0259716	0.0286782
BritoIL_2016__W3_23_SA__bin_17	0.0342418	0.0409189	0.0194881	0.0316356	0.0475273	0.0330761	0.0415877	0.0340428	0.0396984	0.0513242	0.037984	0.0352907	0.0314117	0.0216267	0.0571352	0.0402986	0.0178242	0.0332136	0.0245208	0.0213116	0.0288191	0.0240438	0.0418072	0.0291743	0.0287311	0.0218897	0.0286311	0.0114586	0.013641	0.0193494	0.0176426	0.0215427
BritoIL_2016__W3_23_SA__bin_8	0.0866858	0.0982738	0.0561716	0.0912394	0.043204	0.0467132	0.0896641	0.0529257	0.0599742	0.0681085	0.12168	0.0693005	0.0479849	0.0235005	0.0399259	0.040974	0.0649999	0.0481303	0.0496386	0.0483275	0.0458694	0.0220218	0.0356768	0.0497143	0.0392086	0.0371238	0.0637049	0.0240785	0.0493066	0.0249951	0.0361932	0.0369866
BritoIL_2016__WL_10_ST__bin_22	0.104359	0.094052	0.0445039	0.0855121	0.119413	0.0887732	0.111594	0.0806934	0.122773	0.112317	0.104066	0.0635114	0.0578869	0.0265489	0.0312018	0.0581627	0.0468033	0.0637187	0.0403848	0.0702222	0.0574822	0.0585442	0.108887	0.043362	0.0279676	0.045125	0.0997385	0.0343307	0.0393424	0.0415253	0.0309567	0.0466463
BritoIL_2016__WL_12_ST__bin_7	0.0335915	0.0352287	0.0279553	0.0298203	0.038096	0.0470047	0.0458707	0.0442294	0.0428979	0.0454675	0.052937	0.0416151	0.0314954	0.0181565	0.0122958	0.0214186	0.0222981	0.0248919	0.0159027	0.0214183	0.0278982	0.0136454	0.0338376	0.0200413	0.0140726	0.0293585	0.0386665	0.0285491	0.0224783	0.0180642	0.0271881	0.0336368
BritoIL_2016__WL_17_ST__bin_1	0.0081855	0.00904945	0.00637498	0.00616551	0.00560878	0.0100119	0.00755182	0.00992602	0.010149	0.00985443	0.00911685	0.0134307	0.00562366	0.00490951	0.00582907	0.00503769	0.00903319	0.00687206	0.00496173	0.00648358	0.0137264	0.00965019	0.00517085	0.00918104	0.00544756	0.00872099	0.0163721	0.0118539	0.0578258	0.0202292	0.00873199	0.0130847
BritoIL_2016__WL_17_ST__bin_71	0.543216	0.670649	0.313019	0.716659	0.230748	0.149623	0.763761	0.271341	0.336124	0.276012	0.902132	0.368685	0.161449	0.149477	0.193348	0.224926	0.444508	0.302538	0.394259	0.379168	0.270046	0.108319	0.179688	0.48081	0.089538	0.310333	0.605174	0.253328	0.407805	0.208203	0.358293	0.241074
BritoIL_2016__WL_1_ST__bin_21	0.28011	0.190074	0.199566	0.111743	0.160037	0.153699	0.198517	0.185754	0.164148	0.324489	0.148057	0.214505	0.134213	0.0849712	0.0377274	0.254958	0.169511	0.0560293	0.0428587	0.0825125	0.159637	0.107441	0.110562	0.0588595	0.0494643	0.147773	0.0553812	0.0283705	0.0309529	0.0551899	0.0227903	0.0933144
BritoIL_2016__WL_1_ST__bin_6	0.0654188	0.0789935	0.0460794	0.0584221	0.0923624	0.0681816	0.0872619	0.0658249	0.0712732	0.0901088	0.11327	0.0619353	0.0602224	0.0382573	0.814334	0.0725245	0.194342	0.34607	0.484678	2.94436	0.201116	0.553354	0.104263	0.0713324	0.128016	0.78137	0.0651206	0.0459353	0.0542813	0.0496498	0.0297705	0.0506741
BritoIL_2016__WL_20_ST__bin_39	0.178293	0.146482	0.0902485	0.175481	0.0922736	0.0652854	0.139265	0.101179	0.130725	0.127573	0.374799	0.164725	0.191243	0.049071	0.0427628	0.0636473	0.132796	0.0942078	0.0872471	0.0723932	0.0930407	0.030008	0.0691224	0.0756668	0.0472919	0.0739387	0.139328	0.0554021	0.135833	0.0340728	0.0880279	0.11779
BritoIL_2016__WL_28_SA__bin_3	0.0449538	0.052227	0.0340755	0.0423638	0.0451905	0.0518265	0.053912	0.0507939	0.0456494	0.063045	0.0560512	0.0599835	0.0532023	0.0313856	0.0397907	0.0409936	0.0415139	0.0437072	0.036074	0.0333303	0.0415802	0.0261254	0.0645023	0.0381461	0.0391572	0.0420642	0.0512805	0.0314658	0.0403726	0.0403205	0.031371	0.0401969
BritoIL_2016__WL_28_SA__bin_7	0.0676251	0.0694359	0.045156	0.0634873	0.0792786	0.0593026	0.0739765	0.0673869	0.0721784	0.0910857	0.0724229	0.0603304	0.0598922	0.0347891	0.0533536	0.0467932	0.0384034	0.0535473	0.0423908	0.0444852	0.0464641	0.0303717	0.081003	0.0357949	0.0525392	0.040711	0.05826	0.0241699	0.0315305	0.0444499	0.02739	0.0386601
BritoIL_2016__WL_32_SA__bin_5	0.0188504	0.020919	0.0102882	0.0168631	0.0232338	0.0156834	0.0214114	0.0181864	0.0202553	0.0230774	0.0193368	0.0151232	0.0145689	0.00777682	0.0120895	0.013053	0.0150913	0.0161811	0.00996603	0.0191251	0.0173375	0.0112874	0.0186826	0.00754231	0.00954834	0.013647	0.0186959	0.00969448	0.0112929	0.00962332	0.00786974	0.0100954
BritoIL_2016__WL_32_ST__bin_18	0.221477	0.211578	0.151892	0.126773	0.206114	0.204482	0.288919	0.184141	0.179593	0.267569	0.204339	0.416568	0.252283	0.206582	0.0882487	0.218334	0.147801	0.0859015	0.0620309	0.0733377	0.141984	0.0586218	0.239799	0.129086	0.153435	0.206865	0.137433	0.0597457	0.0670315	0.18349	0.0484104	0.116058
BritoIL_2016__WL_32_ST__bin_65	0.00871895	0.00902383	0.0100483	0.00998642	0.00999663	0.0111256	0.0116188	0.0116554	0.0108447	0.0172927	0.0106039	0.020031	0.0168645	0.012917	0.0188832	0.0125	0.0137739	0.0129519	0.0128912	0.00860166	0.0132036	0.00763217	0.00909607	0.0118968	0.0168156	0.0146315	0.025523	0.0148627	0.0933117	0.0233315	0.0108526	0.0159618
BritoIL_2016__WL_35_ST__bin_44	0.0784306	0.0850005	0.0596788	0.0602378	0.0633691	0.0658821	0.0766743	0.0643736	0.0643173	0.0900555	0.0777549	0.0829642	0.0714992	0.0307725	0.0223	0.0413433	0.0412314	0.0389909	0.0339008	0.0341479	0.0491882	0.0212055	0.0686666	0.0465265	0.0346353	0.0405034	0.0528095	0.0211866	0.0422521	0.0646694	0.0307162	0.0503106
BritoIL_2016__WL_35_ST__bin_56	0.0641433	0.0698514	0.0584404	0.0626903	0.11425	0.0688833	0.277006	0.0841052	0.140437	0.0867031	0.0655127	0.0580432	0.0998249	0.0210377	0.0352088	0.103252	0.0478979	0.0653357	0.0506635	0.0562165	0.0620373	0.0759033	0.125689	0.0233824	0.0292695	0.108136	0.0865591	0.0275638	0.0259602	0.0349272	0.0197026	0.0322305
BritoIL_2016__WL_37_ST__bin_41	0.0894541	0.0950566	0.0616724	0.0774126	0.0799648	0.0760099	0.0867952	0.071524	0.0904781	0.108833	0.11406	0.0945914	0.0780709	0.0353172	0.0554881	0.0545261	0.0567219	0.0529343	0.0433327	0.0592157	0.058816	0.0286766	0.083839	0.0537973	0.0382474	0.0471537	0.0778064	0.0287911	0.0540552	0.047	0.0566855	0.0667698
BritoIL_2016__WL_39_ST__bin_31	0.0279361	0.0295599	0.0192796	0.0265308	0.0282127	0.0255354	0.0295312	0.0295185	0.0282352	0.033829	0.03102	0.0245116	0.0224602	0.012612	0.0111312	0.0158843	0.0157595	0.0197026	0.0131566	0.0162278	0.0194749	0.011835	0.0264345	0.0158364	0.00922542	0.0161365	0.0279513	0.0134233	0.0211588	0.0138721	0.0134291	0.0206929
BritoIL_2016__WL_43_SA__bin_3	0.0141248	0.0181871	0.0117434	0.0152042	0.020594	0.0167191	0.0190784	0.0179689	0.0244084	0.0221746	0.0235295	0.0233092	0.0184788	0.017775	0.0251948	0.025583	0.0277346	0.0248698	0.018155	0.0464989	0.027093	0.0261619	0.0198655	0.0173454	0.0172246	0.0210617	0.0155683	0.00743705	0.0106481	0.00774216	0.0104032	0.00759157
BritoIL_2016__WL_43_ST__bin_87	0.0719175	0.0547675	0.03359	0.0475582	0.0656629	0.05241	0.0712112	0.0523485	0.0674003	0.0715458	0.0480988	0.0510812	0.0348712	0.0233181	0.0393835	0.0394035	0.0313718	0.0404282	0.0295407	0.0622391	0.0370592	0.0343616	0.0527942	0.0263328	0.0264328	0.0335548	0.047905	0.0240659	0.0204153	0.0208742	0.0178386	0.0288702
BritoIL_2016__WL_44_SA__bin_1	0.166801	0.174527	0.0793707	0.156589	0.183657	0.108798	0.206072	0.104863	0.160554	0.173322	0.168172	0.083302	0.0850853	0.0380004	0.0451809	0.0843865	0.0587366	0.0968147	0.0479544	0.0863355	0.0765154	0.0742151	0.172264	0.0488652	0.0442024	0.0643574	0.182465	0.0543409	0.0438209	0.0837332	0.0332562	0.0729123
BritoIL_2016__WL_44_SA__bin_20	0.0509927	0.0584932	0.030336	0.0523936	0.0516859	0.0339003	0.0635533	0.0431714	0.0498205	0.0515608	0.0671109	0.0414065	0.0335005	0.0178442	0.0241441	0.0244494	0.0291856	0.0305623	0.0277699	0.0286665	0.0263531	0.013915	0.0445965	0.0267326	0.0137211	0.0257244	0.036254	0.0203727	0.0259225	0.0184612	0.0420399	0.0306998
BritoIL_2016__WL_44_SA__bin_40	0.0369988	0.0391257	0.0250587	0.0334341	0.0486977	0.0331012	0.0420266	0.0358609	0.0383746	0.049945	0.041229	0.0353781	0.0292063	0.0154011	0.014416	0.0283431	0.0260971	0.0214771	0.0158671	0.03072	0.0324119	0.0231525	0.041283	0.0175817	0.0108164	0.0212942	0.0256352	0.00966343	0.015238	0.0142004	0.0145318	0.0204048
BritoIL_2016__WL_44_SA__bin_49	0.073077	0.0842142	0.0355515	0.0700873	0.093596	0.0738643	0.0776092	0.0635948	0.0748711	0.0895534	0.0730855	0.0499308	0.0522184	0.0231189	0.036562	0.0495174	0.0322972	0.0452179	0.0275438	0.0387651	0.0418154	0.0287001	0.0800129	0.0269319	0.0265231	0.0431275	0.0685558	0.0232348	0.0255771	0.0334734	0.0284227	0.0493397
BritoIL_2016__WL_44_SA__bin_4	0.0195556	0.0226737	0.0156926	0.0169275	0.0183995	0.0213474	0.0228003	0.018834	0.0172101	0.025569	0.0254884	0.0256187	0.0211955	0.0116425	0.0259554	0.0165683	0.0172153	0.0169036	0.0164727	0.0118895	0.0234927	0.0104384	0.0174524	0.0167192	0.0199633	0.0142063	0.0192726	0.0109029	0.0147147	0.0135337	0.0122929	0.0140432
BritoIL_2016__WL_44_SA__bin_51	0.0629592	0.0660663	0.0325441	0.0612126	0.0920697	0.0532787	0.0650831	0.0586546	0.0685159	0.0784136	0.0649116	0.035069	0.0610528	0.0203143	0.0246593	0.0328444	0.0325793	0.047877	0.0307362	0.0634028	0.0376372	0.0381742	0.114818	0.0217112	0.0187589	0.0271061	0.0359638	0.015113	0.0159861	0.0210434	0.0211593	0.0282014
BritoIL_2016__WL_44_SA__bin_6	0.040807	0.0390573	0.022585	0.043783	0.0430723	0.0389476	0.0448925	0.0399653	0.0422895	0.0512154	0.0441782	0.0276115	0.0283863	0.0128554	0.0255667	0.0311019	0.0261101	0.02617	0.0216497	0.029001	0.0283337	0.0191272	0.0400997	0.0180724	0.0122658	0.0388368	0.0333891	0.014999	0.0194646	0.0169507	0.0203079	0.021992
BritoIL_2016__WL_44_ST__bin_12	0.246631	0.333526	0.116968	0.222711	0.11456	0.0734644	0.294459	0.099598	0.122272	0.154174	0.29475	0.115115	0.0819992	0.0324762	0.0393401	0.0488157	0.0680684	0.065223	0.0576268	0.0750323	0.0543373	0.0337349	0.0934775	0.0705149	0.0325805	0.0495069	0.0972007	0.0467489	0.0643511	0.0393162	0.0556724	0.0542995
BritoIL_2016__WL_44_ST__bin_38	0.325699	0.422002	0.286468	0.174052	0.27066	0.44919	0.458029	0.307089	0.386764	0.625169	0.375457	0.681484	0.414466	0.198588	0.0631514	0.326953	0.244123	0.0783895	0.0694504	0.084047	0.234676	0.0801734	0.289743	0.270963	0.319835	0.336031	0.0920885	0.0270251	0.0691475	0.105365	0.0486005	0.346523
BritoIL_2016__WL_8_ST__bin_47	0.237918	0.187049	0.183438	0.0977719	0.266861	0.231125	0.481681	0.210874	0.213223	0.343949	0.168743	0.312712	0.186577	0.143285	0.0432291	0.136189	0.0937448	0.061326	0.0428278	0.0421775	0.155618	0.0547337	0.123017	0.116717	0.0541144	0.137164	0.129052	0.0161042	0.0415221	0.0781053	0.0317006	0.0905904
BritoIL_2016__WL_9_SA__bin_1	0.0208151	0.0206954	0.00950297	0.0183704	0.0238507	0.0141485	0.0243701	0.0156587	0.02041	0.0216494	0.0215833	0.0177072	0.0141039	0.00630364	0.00852383	0.00948924	0.010354	0.014454	0.0111301	0.0235297	0.0134442	0.012044	0.0218878	0.00845228	0.0081277	0.0119521	0.014601	0.0134213	0.00741643	0.00747605	0.00703384	0.0104333
CM_cf__CF_FIFC001SS_t4M16__bin_1	0.0334827	0.0309349	0.0189498	0.0263599	0.0347524	0.0246206	0.0324926	0.0270988	0.0286636	0.0385737	0.037115	0.0270901	0.0250204	0.0147376	0.0218656	0.0194149	0.03292	0.0610073	0.0484644	0.135089	0.0789816	0.135051	0.0296739	0.0301742	0.022504	0.10977	0.0230115	0.014382	0.0240694	0.023837	0.0109774	0.0203042
CM_cf__CF_FIFC001SS_t6M17__bin_11	0.038699	0.0330389	0.0413643	0.0256101	0.0311757	0.0609776	0.0434545	0.0576966	0.0435646	0.0535324	0.0384557	0.059819	0.0530646	0.0291676	0.0316142	0.0375527	0.045575	0.0489538	0.0404172	0.050361	0.0710045	0.0439204	0.0420578	0.051999	0.0824517	0.150259	0.587699	0.407167	3.5162	0.751025	0.371638	0.421812
CM_cf__CF_FIFC001SS_t6M17__bin_16	0.269382	0.215713	0.328076	0.119572	0.17589	0.417875	0.208363	0.392172	0.256154	0.32742	0.176274	0.300137	0.298679	0.0949788	0.0466577	0.175159	0.17719	0.0755598	0.0630288	0.0686518	0.151059	0.0421316	0.169802	0.0913377	0.112828	0.111885	0.176196	0.049884	0.124234	0.173474	0.0778837	0.312631
CM_cf__CF_FIFC003SS_t1M16__bin_1	0.0215685	0.0270826	0.017445	0.0217847	0.016732	0.0239533	0.0308673	0.0256352	0.0238684	0.0260587	0.0304821	0.0403768	0.0258691	0.0148669	0.0150433	0.0205762	0.0253937	0.0192976	0.0176025	0.0175288	0.020155	0.00935774	0.0214084	0.0316929	0.0169749	0.0180662	0.0296441	0.0171351	0.0346659	0.0163161	0.0170214	0.021141
CM_cf__CF_FIFC004SS_t5M16__bin_3	0.027806	0.029969	0.0148085	0.0241302	0.0312633	0.0236592	0.0289568	0.0238976	0.025738	0.0370202	0.0280267	0.0225185	0.0214758	0.0107991	0.0131554	0.0276359	0.0226622	0.0183379	0.0132451	0.0273818	0.0266258	0.0113091	0.0288546	0.00854978	0.00872483	0.0145329	0.0179166	0.00856573	0.0106254	0.01227	0.0119447	0.0156387
CM_cf__CF_FIFC010SS_t4M16__bin_2	0.021078	0.0222132	0.0103191	0.0187362	0.0263573	0.0156639	0.0265197	0.0194134	0.0191721	0.0253279	0.0227794	0.0157643	0.0140599	0.00690626	0.00825399	0.0108779	0.0117173	0.0132614	0.00910192	0.0175166	0.0150656	0.0101292	0.0200727	0.00825066	0.00551536	0.0105449	0.0132583	0.0068733	0.00816345	0.00668735	0.00614177	0.0118681
CM_cf__CF_FIFC010SS_t5M16__bin_8	0.0422002	0.0516769	0.0313446	0.041245	0.0360292	0.0454582	0.0525162	0.0440471	0.0406946	0.0609531	0.0573958	0.0588307	0.0500285	0.0234752	0.0178895	0.0335897	0.0419344	0.0360214	0.0344141	0.0571748	0.042225	0.0239419	0.0475745	0.0419986	0.0350247	0.0457762	0.0485664	0.0297537	0.0614329	0.0275037	0.0349896	0.0397702
CM_cf__CF_TNFC002SA_t1M15__bin_12	0.021947	0.0294566	0.0229483	0.0216842	0.024675	0.0357637	0.0270114	0.0276447	0.027725	0.0384253	0.0332657	0.0425146	0.0352939	0.0151579	0.013235	0.0201998	0.0297607	0.0215036	0.0175577	0.0236164	0.0259414	0.0146377	0.0262866	0.0286714	0.0250241	0.0241557	0.0385534	0.0245689	0.0502178	0.0208428	0.0233684	0.0282175
CM_cf__CF_TNFC002SA_t1M15__bin_22	0.0224985	0.0230241	0.0148285	0.0179359	0.0221351	0.019106	0.022008	0.0205086	0.0213049	0.0208108	0.0219049	0.0180744	0.0126521	0.0103626	0.00516189	0.0204823	0.0267861	0.0229361	0.0142463	0.0281916	0.0270134	0.0255237	0.0161621	0.0101736	0.0107952	0.0245505	0.0153388	0.0068213	0.0101843	0.00735805	0.00731228	0.00903403
CM_cf__CF_TNFC002SA_t1M15__bin_32	0.0336856	0.0411201	0.0243083	0.0335397	0.034088	0.0250024	0.0412306	0.0288444	0.0333261	0.0354443	0.0439427	0.0452649	0.0195135	0.023028	0.00928404	0.0959644	0.127031	0.0988091	0.037112	0.16283	0.103253	0.141816	0.031222	0.0205253	0.0188861	0.130191	0.020726	0.0089397	0.0137993	0.00942328	0.0105083	0.019059
CM_cf__CF_TNFC002SA_t1M15__bin_33	2.36585	3.11174	1.50047	0.653718	1.11386	3.61051	1.89187	2.12321	2.61008	3.50884	1.29891	3.32926	2.62582	1.45272	0.695573	2.05244	0.862744	0.366151	0.476261	0.240558	0.987657	0.38464	1.10639	2.17642	1.34854	2.79294	1.25033	0.227343	0.250275	0.452674	0.28812	0.715854
CM_cf__CF_TNFC002SA_t1M15__bin_36	0.0168103	0.0238286	0.0109862	0.0176616	0.0187152	0.0187524	0.0232493	0.0207691	0.0201895	0.0217225	0.021309	0.0185057	0.0173808	0.00737051	0.00554205	0.0097587	0.0107373	0.00990774	0.00793455	0.00791275	0.00947373	0.00373025	0.0185529	0.0102833	0.00626525	0.00843552	0.0186981	0.00771453	0.0301922	0.0121057	0.0135736	0.0136658
CM_cf__CF_TNFC003IS_t5M16__bin_10	0.0541851	0.0559405	0.036058	0.0604565	0.0658156	0.0385055	0.0597851	0.0502399	0.0552845	0.059118	0.0598271	0.0446338	0.0461425	0.0225631	0.0195643	0.0307902	0.038242	0.0628219	0.0368934	0.0831787	0.0615033	0.10247	0.0559263	0.0356376	0.0174787	0.0243913	0.0373024	0.0152837	0.0426409	0.0407077	0.0272757	0.0353887
CM_cf__CF_TNFC003SA_t1M15__bin_7	0.0260243	0.032104	0.0217863	0.0224701	0.0229577	0.0336848	0.0303265	0.0325772	0.0267366	0.0357428	0.0331543	0.0428284	0.0332713	0.0146783	0.0113609	0.0177269	0.0256741	0.0208871	0.0200694	0.0220371	0.0249572	0.0146191	0.0294455	0.0252071	0.0179693	0.0235986	0.033893	0.0200761	0.0598887	0.0243134	0.0248286	0.0292447
CM_cf__CF_TNFC004SA_t1M15__bin_17	0.462281	0.56478	0.208942	0.463006	0.120901	0.107088	0.443826	0.139127	0.185764	0.226586	0.574898	0.169773	0.0741115	0.0281359	0.027446	0.0380291	0.0863501	0.0663585	0.0492795	0.0838805	0.050725	0.0192052	0.0510843	0.0611928	0.022859	0.0376869	0.0724861	0.0374669	0.0637311	0.026847	0.0510114	0.0414911
CM_cf__CF_TNFC004SA_t1M15__bin_1	0.030557	0.030395	0.020865	0.0303994	0.0312397	0.0243735	0.0344695	0.0309534	0.028478	0.0397791	0.0323363	0.0348351	0.0296157	0.0184796	0.015126	0.0364667	0.0398861	0.0388002	0.0229425	0.0459227	0.0333741	0.0379189	0.0339428	0.0227822	0.0144383	0.0399475	0.0221395	0.0144704	0.0191614	0.0131186	0.0142219	0.0195438
CM_cf__CF_TNFC004SA_t1M15__bin_20	0.0703105	0.0630879	0.0391352	0.0759726	0.0834519	0.0546349	0.119483	0.0546647	0.0755498	0.0720205	0.0706441	0.0355704	0.0396236	0.0240315	0.0247663	0.0415299	0.033613	0.0426542	0.0297201	0.0441062	0.0385094	0.0318556	0.0709491	0.0300258	0.0208192	0.040834	0.0749083	0.0244742	0.0416929	0.0881839	0.0207814	0.0375107
CM_cf__CF_TNFC004SS_t1M15__bin_11	0.0460622	0.0450857	0.0264677	0.0458168	0.0576874	0.0431647	0.0616022	0.0398746	0.0680656	0.0603175	0.0511142	0.0287091	0.0291961	0.0155504	0.0343522	0.0241608	0.0286146	0.0390949	0.0296065	0.0861315	0.0366501	0.0396037	0.0415742	0.0210752	0.0119798	0.0269501	0.0491519	0.0159569	0.0234451	0.0181838	0.0139441	0.0234726
CM_cf__CF_TNFC005SA_t1M15__bin_12	0.0217093	0.0270638	0.0188274	0.0216582	0.021785	0.0240461	0.0257217	0.0229778	0.0216111	0.0278429	0.0307441	0.0295109	0.0248448	0.0107907	0.0113486	0.014957	0.0264413	0.0167933	0.0171452	0.0179963	0.0193676	0.00942114	0.0259125	0.0230582	0.0145753	0.0164137	0.0259097	0.0149808	0.04296	0.0178943	0.017933	0.0232867
CM_cf__CF_TNFC005SA_t1M15__bin_14	0.0537907	0.0435736	0.0339989	0.044464	0.0444619	0.0670017	0.0337372	0.0691465	0.0812487	0.0705093	0.052786	0.0286246	0.0300426	0.0113057	0.0115503	0.0186415	0.0188407	0.0173224	0.012706	0.0188912	0.017414	0.0127521	0.0376385	0.0156348	0.0139211	0.0153788	0.0292019	0.00915431	0.0161252	0.0143633	0.0128087	0.0347663
CM_cf__CF_TNFC005SA_t1M15__bin_18	0.0148212	0.0172285	0.00928572	0.0123125	0.0210299	0.012252	0.016913	0.0136028	0.0179055	0.0191788	0.0165656	0.0139745	0.0153711	0.00680422	0.00691619	0.0182481	0.010596	0.0174553	0.00761677	0.0155066	0.0154057	0.0113373	0.0189124	0.00940303	0.016371	0.014745	0.0116229	0.00507598	0.0130268	0.0082997	0.0061077	0.0101986
CM_cf__CF_TNFC017IS_t2M15__bin_13	0.0107111	0.011598	0.00663175	0.0103661	0.0141271	0.0101375	0.0131303	0.0092431	0.0110329	0.0148699	0.0119872	0.00728945	0.0101316	0.00367526	0.00356314	0.00611025	0.00553402	0.00849692	0.00521038	0.00926611	0.00797024	0.00559038	0.0138875	0.00465432	0.00303525	0.00618726	0.00882165	0.0051703	0.00476211	0.00552238	0.00449896	0.00678682
CM_cf__CF_TNFC017IS_t2M15__bin_15	0.0413616	0.0476132	0.0394367	0.0456319	0.0281417	0.0456818	0.0495856	0.0426084	0.04531	0.0521303	0.0665954	0.0603106	0.0399869	0.0230876	0.0223671	0.0287407	0.0474248	0.0343535	0.0303613	0.0388659	0.0343194	0.0166825	0.0233524	0.0400455	0.0282053	0.0324084	0.0494183	0.0292512	0.0654518	0.0388129	0.0274739	0.0336034
CM_cf__CF_TNFC017SA_t1M16__bin_14	0.020275	0.0320127	0.0170989	0.0202803	0.0236745	0.0229645	0.0235329	0.0232724	0.021771	0.0328304	0.0251612	0.0279297	0.030103	0.010696	0.0101607	0.0154492	0.016147	0.0186211	0.0147543	0.016535	0.0187955	0.00829761	0.0395724	0.0184974	0.0131986	0.0156058	0.0270941	0.0181916	0.0422528	0.0188393	0.0185163	0.0240684
CM_cf__CF_TNFC017SA_t1M16__bin_20	0.0421778	0.0393145	0.0223145	0.0361131	0.0408936	0.0394629	0.034308	0.0475579	0.0481049	0.0568268	0.0441529	0.0210301	0.0209212	0.00949732	0.01055	0.0174727	0.0145034	0.0197453	0.0161553	0.0195335	0.0209278	0.0120025	0.0369597	0.0158153	0.0102494	0.0167252	0.0288686	0.0102834	0.0131796	0.0208334	0.0140154	0.0307596
CM_cf__CF_TNFC017SA_t1M16__bin_6	0.0283832	0.0280626	0.01798	0.0277172	0.032491	0.0219784	0.0376623	0.0226037	0.0341129	0.0292925	0.0334986	0.0198848	0.0192519	0.00858198	0.0105001	0.0152445	0.0163417	0.0183756	0.0150315	0.0262269	0.0172387	0.0126427	0.0274001	0.0114366	0.0085806	0.0174978	0.028516	0.00967914	0.0120827	0.0115988	0.0146352	0.0197871
CM_cf__CF_TNFC018IS_t1M15__bin_13	0.0370639	0.0419854	0.0356974	0.0312093	0.0303546	0.0521374	0.046626	0.0460721	0.0410989	0.0543597	0.0472023	0.0733342	0.0534302	0.0238977	0.0212916	0.0341328	0.0439018	0.0302179	0.0286638	0.0369293	0.0421228	0.0188658	0.0322288	0.0402884	0.036005	0.0370052	0.0601772	0.0334836	0.075465	0.0431612	0.0334247	0.0522557
CM_cf__CF_TNFC018IS_t3M15__bin_13	0.0288009	0.036687	0.0113321	0.0184168	0.0268245	0.01696	0.0212681	0.0192726	0.0319728	0.0360241	0.024665	0.0233698	0.01574	0.00780252	0.00828947	0.0174666	0.0134108	0.0137842	0.0106538	0.0203488	0.0181342	0.00866353	0.0219515	0.0109511	0.00719269	0.0131645	0.0179533	0.00739757	0.0108263	0.00830492	0.0091102	0.0231833
CM_cf__CF_TNFC022IS_t1M15__bin_9	0.0421942	0.043002	0.0225002	0.042303	0.0523	0.031989	0.0441398	0.0361701	0.0450817	0.051832	0.0432676	0.0280331	0.0281493	0.0158485	0.0173445	0.0234186	0.0227944	0.0312107	0.0258913	0.0943841	0.0348408	0.0257076	0.0445104	0.0144711	0.0166692	0.0211597	0.0321196	0.0127023	0.0184904	0.0240261	0.0137933	0.022009
CM_cf__CF_TNFC022IS_t2M15__bin_16	0.0396663	0.0369155	0.0180285	0.0337476	0.0477753	0.0313159	0.0350706	0.031749	0.0384953	0.0427417	0.04615	0.029061	0.0251995	0.0135547	0.0156311	0.0192261	0.0191908	0.0250079	0.0166777	0.0304619	0.0218649	0.0200112	0.0387844	0.018362	0.0127234	0.0211429	0.0290482	0.0108621	0.0176055	0.0289607	0.0131859	0.0213096
CM_cf__CF_TNFC022IS_t2M15__bin_20	0.0492695	0.0527728	0.0448036	0.0424023	0.0750783	0.0648621	0.0610841	0.0655882	0.0574409	0.0720398	0.0641029	0.0810478	0.0832059	0.048543	0.022418	0.0512922	0.0455947	0.0357661	0.0266186	0.0280899	0.0526768	0.0218386	0.0696388	0.0532164	0.0282501	0.0440398	0.0395003	0.0167131	0.0210006	0.0211018	0.0262175	0.0357863
CM_cf__CF_TNFC022IS_t3M16__bin_1	0.0518809	0.0574176	0.0316248	0.0550514	0.0747349	0.044291	0.0618641	0.0492909	0.0617153	0.0743925	0.059255	0.0465274	0.0408957	0.0246555	0.0193099	0.0356677	0.0334209	0.0300604	0.0206944	0.0337189	0.0390507	0.0202688	0.0586825	0.0247544	0.0151309	0.0289194	0.0387803	0.0141309	0.0200175	0.0186887	0.0311827	0.0240493
CM_cf__CF_TNFC023IS_t1M15__bin_11	0.0132226	0.0170131	0.00908258	0.0113064	0.0108758	0.0129871	0.0145456	0.0145017	0.0119213	0.0153776	0.0163272	0.0185488	0.0129631	0.00527875	0.00333356	0.00894313	0.00969504	0.00600725	0.0064188	0.00605425	0.00905181	0.00386587	0.0101774	0.0092685	0.00711296	0.00746139	0.011521	0.00479595	0.0109439	0.00886871	0.00753753	0.011088
CM_cf__CF_TNFC023IS_t1M15__bin_6	0.0547038	0.0498373	0.0280449	0.0593575	0.0672266	0.0427508	0.0629251	0.0400392	0.0620245	0.0625245	0.0515932	0.0301884	0.0360034	0.0163501	0.0187079	0.0324616	0.0250715	0.0356697	0.0227954	0.049327	0.03127	0.0320588	0.0636217	0.0181201	0.0178442	0.0264805	0.068275	0.0174684	0.0331483	0.0784357	0.014562	0.0265493
CM_cf__CF_TNFC023IS_t3M15__bin_13	0.0480915	0.0493656	0.0348679	0.0505079	0.0550577	0.0391984	0.0536739	0.04835	0.0524089	0.058774	0.0593644	0.0355826	0.0306652	0.0155014	0.0182986	0.0334455	0.0353219	0.0514697	0.0332208	0.0518285	0.0458562	0.0520556	0.0465562	0.0281976	0.0109673	0.028671	0.0427811	0.0271412	0.0329828	0.0221028	0.0238423	0.0285638
CM_cf__CF_TNFC023IS_t3M15__bin_28	0.0228645	0.0245279	0.0155949	0.0210445	0.0264712	0.0270237	0.0293669	0.021952	0.0322406	0.0364583	0.0316571	0.0284605	0.0196623	0.0123948	0.0075378	0.0191285	0.0315306	0.0296454	0.0147434	0.0340897	0.0268303	0.0257512	0.0255301	0.0112905	0.00848798	0.0237199	0.0229995	0.00994111	0.00744994	0.0085295	0.0104407	0.014372
CM_cf__CF_TNFC023IS_t3M15__bin_3	0.0356781	0.0404723	0.0294967	0.0350633	0.0455653	0.032272	0.0464293	0.0366581	0.0405212	0.0563538	0.0400457	0.0286161	0.028536	0.0157857	0.0119601	0.0243636	0.0168415	0.028953	0.0197805	0.0392057	0.0271072	0.0243239	0.0535419	0.0175383	0.0141765	0.0280641	0.0431886	0.0203815	0.0241997	0.0397304	0.0149734	0.0213131
CM_cf__CF_TNFC034SA_t1M16__bin_10	0.0281692	0.036767	0.0219886	0.0259448	0.0330024	0.0370154	0.0317344	0.0313101	0.0318746	0.0423742	0.0393376	0.0415887	0.0424235	0.0166276	0.0127324	0.0242564	0.024871	0.0264639	0.020818	0.0215296	0.0245519	0.0151373	0.0632985	0.0274661	0.0262927	0.0305249	0.0397577	0.0360966	0.0526952	0.03749	0.0236835	0.0341936
CM_cf__CF_TNFC034SA_t1M16__bin_5	0.0334187	0.028948	0.0204576	0.0309505	0.0316463	0.0329536	0.0283979	0.0379469	0.0389884	0.0491965	0.0405297	0.0185866	0.0169897	0.00894381	0.0119674	0.0153057	0.0164611	0.01626	0.0136236	0.0215462	0.0141698	0.0117701	0.023263	0.0114162	0.00836265	0.0145057	0.0265714	0.0101594	0.02027	0.0333244	0.0098794	0.0240542
CM_cf__CF_TNFC038IS_t4M16__bin_1	0.0206248	0.0234331	0.0126417	0.020077	0.0260783	0.0219866	0.0240556	0.0199309	0.0278807	0.028378	0.0254804	0.015444	0.0173015	0.00952751	0.0107234	0.0140144	0.0140813	0.0154685	0.0126023	0.023432	0.014513	0.0111637	0.0240596	0.0119543	0.00736848	0.020196	0.0170849	0.0127661	0.0105031	0.0104322	0.00822598	0.01484
CM_cf__CF_TNFC038SA_t1M16__bin_13	0.0329504	0.0431025	0.0201318	0.0344445	0.0479491	0.0319111	0.042664	0.0321304	0.0390269	0.0485028	0.0402315	0.0238741	0.0275978	0.0127031	0.0315261	0.0223484	0.028054	0.0317254	0.0261641	0.0556052	0.0284744	0.0239261	0.0409777	0.0181005	0.0106315	0.0368452	0.0440848	0.0262292	0.0229215	0.017294	0.0170116	0.0266786
CM_cf__CF_TNFC038SA_t1M16__bin_18	0.0640622	0.0606889	0.032152	0.0591531	0.0799797	0.0528334	0.0855691	0.0485167	0.0816399	0.0719205	0.0548097	0.0379162	0.0373124	0.0210805	0.0212753	0.0345851	0.0310263	0.0417249	0.0300703	0.044612	0.0383704	0.0386122	0.0609217	0.0232267	0.021928	0.0292305	0.064004	0.0218215	0.0232924	0.0300465	0.0175824	0.0331145
CM_cf__CF_TNFC039IS_t1M15__bin_16	0.0312657	0.0335809	0.0231985	0.0289587	0.0302578	0.0286252	0.035634	0.0316952	0.0338446	0.0376182	0.0359135	0.0296507	0.0225362	0.0118436	0.0166806	0.01975	0.0198805	0.0182117	0.0186463	0.022117	0.0277168	0.0172392	0.0260424	0.0208576	0.00949078	0.0185397	0.029784	0.0135954	0.0226492	0.0163967	0.0766162	0.0319274
CM_cf__CF_TNFC039IS_t5M16__bin_11	0.0357829	0.0411147	0.0207254	0.0361664	0.0440178	0.0288005	0.0397171	0.0332615	0.0389032	0.0444016	0.0413757	0.030868	0.0291148	0.0186592	0.0693789	0.0227185	0.0510527	0.149661	0.109561	0.410355	0.151513	0.261778	0.0445991	0.0544736	0.0237858	0.0802948	0.033173	0.0269141	0.0391712	0.0203909	0.017618	0.02738
CM_cf__CF_TNFC039SA_t1M16__bin_4	0.0358812	0.0372578	0.0221872	0.0341588	0.0476489	0.0397174	0.0343611	0.0498127	0.0459978	0.0628116	0.0425623	0.0256384	0.0271477	0.0145504	0.0115056	0.0204747	0.0184143	0.0208089	0.0139342	0.0178513	0.0186656	0.0142662	0.0503948	0.0146806	0.0128684	0.0197583	0.0344238	0.018568	0.0124924	0.0255266	0.0145661	0.0355125
CM_cf__CF_TNFC039SA_t1M16__bin_7	0.0181035	0.0214725	0.0163789	0.0171934	0.0165192	0.01897	0.0212598	0.018907	0.0165926	0.0262779	0.0242604	0.0250796	0.0254713	0.00828422	0.00794286	0.0158117	0.0224715	0.0144166	0.0131995	0.0144977	0.0215563	0.00978474	0.0222291	0.0172457	0.0272715	0.0138446	0.0253682	0.0116096	0.035819	0.0150376	0.0140715	0.020031
CM_cf__CF_TNFC040IS_t1M15__bin_6	0.0578336	0.0580746	0.0343542	0.0462396	0.0640969	0.0586463	0.0602776	0.0545389	0.0728239	0.0801986	0.0554599	0.0395167	0.0357037	0.0146724	0.0176109	0.0343937	0.0299767	0.0359994	0.0208038	0.0387465	0.040177	0.0235869	0.0911869	0.0217999	0.0181036	0.0254464	0.0568259	0.0313591	0.0321389	0.0224878	0.0430569	0.0300332
CM_cf__CF_TNFC040IS_t2M15__bin_1	0.0194099	0.0223822	0.00997021	0.0186868	0.0229488	0.0148338	0.0198576	0.0155482	0.0204793	0.0228421	0.019501	0.0164689	0.0131801	0.00634845	0.0103538	0.0112634	0.0133278	0.0196861	0.0147649	0.0522136	0.0192154	0.0153569	0.0220742	0.00872205	0.0081378	0.0179447	0.0182176	0.012518	0.0119187	0.00905348	0.010934	0.0124531
CM_cf__CF_TNFC040IS_t3M15__bin_2	0.0476746	0.0547642	0.026996	0.0454149	0.0569741	0.0384732	0.0577746	0.0434158	0.0582728	0.0567928	0.0543518	0.0349524	0.0342165	0.0176373	0.0173578	0.0276078	0.0248753	0.0293658	0.0210311	0.0304942	0.0265004	0.0200145	0.052189	0.023072	0.0135557	0.0245405	0.0383236	0.0144681	0.0173196	0.0201709	0.0194387	0.0267735
CM_cf__CF_TNFC041IS_t1M15__bin_1	0.0142596	0.015924	0.0106179	0.010292	0.011306	0.0144653	0.0138368	0.014059	0.0133669	0.0189908	0.0169698	0.0178791	0.015065	0.0065281	0.00401406	0.00857997	0.0101878	0.0067547	0.00716095	0.0066624	0.00952589	0.00407705	0.0100542	0.00841283	0.00447458	0.00810052	0.0107746	0.00488632	0.0128309	0.00750303	0.00692742	0.0114978
CM_cf__CF_TNFC041IS_t4M16__bin_15	0.0318786	0.0260169	0.0169596	0.0312013	0.0301738	0.0331426	0.0305717	0.0304314	0.0448856	0.0442067	0.0295014	0.0167217	0.0190209	0.00959662	0.00845187	0.0129571	0.0117856	0.0151109	0.0111064	0.0132432	0.0139573	0.0103695	0.0267852	0.00972267	0.00603701	0.0113656	0.0326859	0.0130554	0.0231624	0.0402741	0.014061	0.0242681
CM_cf__CF_TNFC041SA_t1M15__bin_15	0.0220442	0.0327485	0.0129883	0.0223811	0.0188626	0.0152484	0.0231553	0.0167494	0.0184678	0.0278128	0.0307037	0.0263592	0.0154634	0.00769225	0.00569706	0.0101196	0.0139345	0.0131612	0.00909115	0.0106252	0.014955	0.0060781	0.0146146	0.0149492	0.00626055	0.0115426	0.0134008	0.00604489	0.0167798	0.0106426	0.00873608	0.010479
CM_cf__CF_TNFC045IS_t2M15__bin_3	0.0700895	0.0743457	0.0412515	0.0739282	0.104492	0.0693115	0.0794764	0.0695619	0.0904178	0.0940169	0.0747537	0.0482524	0.0534908	0.0219828	0.0230221	0.0446483	0.0294378	0.0464616	0.0269066	0.0408363	0.0370526	0.0328682	0.112792	0.0217158	0.0300554	0.0362753	0.086216	0.0335785	0.0303649	0.0617446	0.0243815	0.0476824
CM_cf__CF_TNFC045IS_t2M15__bin_4	0.0251562	0.0304479	0.0142009	0.0217446	0.0259268	0.0216966	0.0296152	0.0192317	0.0248012	0.0289118	0.0297626	0.018019	0.0166098	0.00962223	0.0100125	0.013738	0.0141022	0.0181325	0.0109525	0.0139082	0.0195851	0.0117732	0.0246192	0.0113162	0.00792123	0.0116861	0.0210107	0.0105374	0.0132612	0.0112631	0.010161	0.0163046
CM_cf__CF_TNFC046IS_t1M15__bin_3	0.0352553	0.0435662	0.0294789	0.0324709	0.0388291	0.0405725	0.0435876	0.0414769	0.0386653	0.0530519	0.0498657	0.0431169	0.046776	0.0177588	0.0138867	0.0230203	0.0302998	0.0263237	0.0207429	0.0270935	0.0287898	0.0130633	0.0436161	0.0199765	0.0158421	0.0155221	0.0285436	0.0144008	0.0358888	0.0197062	0.0209462	0.0281134
CM_cf__CF_TNFC046IS_t1M15__bin_5	0.0316387	0.0394524	0.0254621	0.0271135	0.0288621	0.0352353	0.03397	0.0370473	0.0330604	0.0438069	0.0393386	0.0454654	0.0368536	0.0178537	0.0144387	0.0250253	0.0272588	0.0232515	0.0170839	0.0224418	0.0256894	0.0142957	0.0347225	0.0252199	0.0199872	0.0223142	0.0383794	0.025581	0.063925	0.0276717	0.0276613	0.0330849
CM_cf__CF_TNFC046IS_t2M15__bin_39	0.100494	0.119654	0.0541135	0.111369	0.0716156	0.0491714	0.132267	0.0634298	0.0737052	0.0841567	0.127574	0.0576503	0.0418197	0.019351	0.0226474	0.0312865	0.0466526	0.0534692	0.0482104	0.0564954	0.0469571	0.0314855	0.0571993	0.0345439	0.0211965	0.0331179	0.0632409	0.028113	0.0463314	0.0325646	0.0333764	0.0356311
CM_cf__CF_TNFC046IS_t3M15__bin_13	0.0311468	0.0360196	0.0177655	0.0286278	0.0397272	0.0265301	0.0319982	0.0278808	0.0328895	0.0402003	0.0362485	0.0219302	0.0271451	0.0133935	0.0104466	0.0176474	0.0170666	0.0243406	0.0138871	0.0307402	0.0197077	0.0181824	0.0349068	0.0106061	0.0095218	0.0178019	0.0237483	0.0125968	0.0125459	0.0126164	0.0131105	0.0192224
CM_cf__CF_TNFC046IS_t3M15__bin_16	0.0520055	0.0495202	0.0258286	0.0490734	0.043492	0.0313146	0.0527763	0.0365443	0.0422187	0.0521597	0.0512349	0.0284879	0.0266612	0.0118676	0.012724	0.0223405	0.0249512	0.0264836	0.0253875	0.0292512	0.0259984	0.0197211	0.0324084	0.0179395	0.00934542	0.019124	0.0290182	0.0124897	0.0181957	0.0212927	0.0163718	0.0226799
CM_cf__CF_TNFC047IS_t1M15__bin_13	0.0336668	0.039471	0.0314589	0.0334581	0.0269799	0.039987	0.0466939	0.0368666	0.0351633	0.0440387	0.0467087	0.0550703	0.0407076	0.0186355	0.0244363	0.0307994	0.0389641	0.0414329	0.0374537	0.0640302	0.0547005	0.0239069	0.0291989	0.0320494	0.0465579	0.03433	0.0486895	0.0291711	0.0585786	0.0328142	0.0260284	0.0381665
CM_cf__CF_TNFC048SA_t1M16__bin_11	0.0171588	0.0207833	0.0117978	0.0157418	0.0179264	0.0167843	0.0228772	0.0183277	0.0195594	0.0247039	0.0239387	0.0239922	0.017725	0.00712137	0.00731757	0.0125453	0.0162254	0.0142347	0.0107497	0.0144436	0.0139925	0.00773009	0.02024	0.0127711	0.00784131	0.0126351	0.0177189	0.00759392	0.0225845	0.0103225	0.0116506	0.0130442
CM_cf__CF_TNFC048SA_t1M16__bin_1	0.0371481	0.0333773	0.0302274	0.0259677	0.0314494	0.0631079	0.0338076	0.0577225	0.0403433	0.0513888	0.0361634	0.0639096	0.0359697	0.0194338	0.0172806	0.0307365	0.0623177	0.0673813	0.0533295	0.0528233	0.0823979	0.0489648	0.0347726	0.0435823	0.0180787	0.0284642	0.041465	0.019807	0.0623952	0.0271438	0.0193977	0.0341919
CM_cf__CF_TNFC051SA_t1M16__bin_23	0.0201558	0.0243083	0.0151202	0.0167408	0.0202042	0.0185518	0.0251857	0.0211846	0.0194424	0.0263299	0.0261385	0.0275422	0.0235066	0.00785766	0.00717919	0.0119701	0.0103135	0.0136281	0.0106196	0.0115789	0.0125562	0.00684761	0.0200878	0.0116276	0.01089	0.0150829	0.0157535	0.00682216	0.0190192	0.011033	0.00926139	0.0129668
CM_cf__CF_TNFC051SA_t1M16__bin_9	0.885752	1.26764	0.369159	0.782541	0.223453	0.153779	0.982451	0.192706	0.284614	0.383971	0.97137	0.293996	0.150764	0.0606898	0.0712952	0.0591924	0.0976355	0.0897008	0.103849	0.108591	0.0843163	0.045242	0.119326	0.191359	0.0590491	0.121971	0.173132	0.246198	0.0929183	0.04306	0.355344	0.137811
CM_cf__CF_TNFC057IS_t1M15__bin_1	0.118471	0.149698	0.0715636	0.13153	0.058756	0.0588656	0.210408	0.0937047	0.11138	0.11416	0.196573	0.183173	0.048185	0.0357791	0.0383152	0.0489364	0.0789923	0.0630688	0.074903	0.0857599	0.057171	0.0436826	0.0416453	0.0934964	0.025385	0.0592244	0.163942	0.0518533	0.0816045	0.037628	0.0528074	0.0462767
CM_cf__CF_TNFC057IS_t2M15__bin_11	0.197656	0.239956	0.0906887	0.206735	0.0912534	0.0529175	0.202623	0.071803	0.0988871	0.10084	0.230004	0.0875812	0.0538891	0.0359246	0.0284131	0.0626625	0.12501	0.0579327	0.0648473	0.0715295	0.0528477	0.0330703	0.0607197	0.0758818	0.020706	0.0683108	0.125071	0.44451	0.0714124	0.0395067	0.404263	0.0496344
CM_cf__CF_TNFC057IS_t2M15__bin_1	0.0283777	0.0323685	0.022078	0.0239918	0.0251806	0.0265849	0.0324243	0.0266773	0.0225817	0.0386583	0.0358635	0.0306486	0.0319719	0.0140063	0.0145136	0.0184431	0.0208536	0.0197733	0.0195173	0.0188866	0.0259758	0.0120529	0.0334829	0.0220121	0.0194137	0.0225297	0.0290923	0.0210806	0.0405883	0.0231454	0.0172841	0.0278627
CM_cf__CF_TNFC057IS_t3M15__bin_8	0.0421402	0.0465046	0.0386678	0.0367781	0.0321039	0.0577092	0.0451675	0.0494241	0.0492371	0.0602619	0.0514493	0.0817104	0.0590118	0.0227611	0.0244135	0.0375704	0.0469307	0.0328064	0.0327462	0.0374423	0.0465758	0.0229776	0.0340371	0.0412174	0.0449274	0.0372689	0.0651089	0.0364351	0.0921626	0.0653926	0.042	0.0607644
CM_cf__CF_TNFC057SA_t1M16__bin_9	0.0347454	0.038598	0.0212504	0.0351868	0.0428029	0.030588	0.0509884	0.0316913	0.0457175	0.0407204	0.0355354	0.0261263	0.0214355	0.0140245	0.0137487	0.0181345	0.0216514	0.0237435	0.0210033	0.0271302	0.032361	0.0202775	0.0350172	0.0160583	0.00708887	0.0258962	0.0315928	0.0115094	0.0196642	0.0133453	0.0163145	0.0214422
CM_cf__CF_TNFC059IS_t2M15__bin_8	0.0520496	0.0539683	0.0324427	0.0507127	0.0723445	0.0465257	0.0698772	0.0488502	0.0684679	0.0668737	0.0531064	0.0334325	0.0344861	0.0174998	0.0190608	0.0341486	0.0256052	0.0381902	0.022454	0.0481547	0.0352187	0.0325677	0.0693788	0.0184034	0.017447	0.0287329	0.0552161	0.0218285	0.0171261	0.0236485	0.0153732	0.0277275
CM_cf__CF_TNFC060IS_t1M15__bin_14	0.01256	0.017643	0.0116947	0.0107611	0.0132187	0.0152171	0.0228898	0.0142476	0.0141229	0.0177923	0.0159067	0.018576	0.0153733	0.00770146	0.00453158	0.0109761	0.0121801	0.0104033	0.00874891	0.00936518	0.0119926	0.00583013	0.0134967	0.0122027	0.00555732	0.0102494	0.0167698	0.00848593	0.022125	0.0106364	0.00795679	0.010442
CM_cf__CF_TNFC060IS_t1M15__bin_15	0.0536252	0.0502343	0.0253136	0.046513	0.0707587	0.0498888	0.0630857	0.0452856	0.0674363	0.0679982	0.0506479	0.0318245	0.0341675	0.0162007	0.0296794	0.033318	0.0293408	0.0335238	0.0231792	0.0413419	0.0352347	0.0421178	0.0615145	0.0203212	0.0188816	0.0366008	0.0566817	0.0201242	0.0219707	0.0235778	0.0177536	0.0316621
CM_cf__CF_TNFC060IS_t3M15__bin_4	0.0436272	0.0488667	0.0389388	0.0369218	0.0344248	0.0490894	0.0456827	0.0464446	0.0455532	0.0573721	0.0541388	0.0744767	0.0548402	0.0250349	0.0218543	0.0327362	0.0479237	0.0326878	0.0287136	0.0421399	0.0438901	0.0219349	0.0346974	0.0426976	0.0347634	0.0371341	0.0502123	0.0279452	0.0656744	0.0332886	0.0329317	0.0485996
CM_cf__CF_TNFC060IS_t5M16__bin_3	0.0171722	0.0215462	0.0111578	0.0185309	0.0246922	0.0166333	0.0226572	0.0165141	0.0215786	0.0237659	0.0203968	0.016915	0.0169248	0.00642218	0.0144984	0.0125039	0.0170252	0.0503999	0.0333912	0.0562598	0.0411478	0.0310243	0.0242723	0.0187212	0.00700157	0.0113495	0.014341	0.00844864	0.0074856	0.00953392	0.00854916	0.00989938
CM_cf__CF_TNFC060IS_t5M16__bin_8	0.0593797	0.0641212	0.033316	0.0562004	0.0653391	0.0582609	0.0729245	0.0464544	0.0745555	0.0741016	0.0547713	0.0352421	0.0340745	0.0161684	0.0184859	0.0303023	0.0266346	0.0363143	0.0194183	0.0271047	0.0319256	0.0350742	0.0598678	0.02058	0.0158525	0.0293863	0.0535476	0.0242345	0.0245688	0.0249559	0.01629	0.0268421
CM_madagascar__A01_02_1FE__bin_11	0.0527809	0.050559	0.0389655	0.0561448	0.03138	0.0347533	0.0497821	0.0368684	0.0383139	0.0454644	0.061461	0.0384201	0.0292688	0.0145304	0.0141201	0.0275034	0.0334255	0.0245847	0.0211016	0.0303765	0.0270402	0.0135343	0.0277373	0.0259839	0.0130113	0.043043	0.0621921	0.0287221	0.0759315	0.129356	0.0192201	0.0250767
CM_madagascar__A04_04_1FE__bin_64	0.14762	0.107404	0.0926535	0.267698	0.130404	0.146968	0.113876	0.257791	0.576987	0.166549	0.161106	0.0719766	0.055115	0.0315802	0.0368177	0.069063	0.0599951	0.0642839	0.0452725	0.129889	0.0624709	0.0965395	0.085195	0.0367852	0.0268636	0.0484199	0.114509	0.0392233	0.0528219	0.0723702	0.0475924	0.0741632
CM_madagascar__A07_01_1FE__bin_38	0.086537	0.0946134	0.07308	0.0798344	0.0480632	0.109046	0.100847	0.0900839	0.0945836	0.120176	0.0879761	0.118888	0.0778927	0.0370589	0.0194455	0.055287	0.0767421	0.0403888	0.0293608	0.0327137	0.0569905	0.030388	0.0468174	0.0724882	0.037088	0.0817957	0.122764	0.0350278	0.146014	0.226907	0.0352332	0.100845
CM_madagascar__A07_01_1FE__bin_42	0.0125558	0.0159427	0.0102407	0.00939443	0.00949803	0.0109835	0.014221	0.0117064	0.0128452	0.0153532	0.0137405	0.0147085	0.0125998	0.0053584	0.0059545	0.00926943	0.0092471	0.0111541	0.00858568	0.0104698	0.0149155	0.00759974	0.00803303	0.0134747	0.00801368	0.0124706	0.0243278	0.0124413	0.0809789	0.0263089	0.0170843	0.0178084
CM_madagascar__A08_01_1FE__bin_24	0.0253789	0.0252074	0.0198114	0.021196	0.0255256	0.0259147	0.0316418	0.0253515	0.0271399	0.0324275	0.0268861	0.0268525	0.0231498	0.0127581	0.0135755	0.0192598	0.0206045	0.0156595	0.0129003	0.0154128	0.02165	0.00921483	0.0224802	0.0158627	0.00884352	0.0164369	0.0214615	0.00959092	0.0148791	0.0154445	0.0120311	0.0154315
CM_madagascar__A08_01_1FE__bin_38	0.382551	0.355547	0.362093	0.213441	0.436117	0.578825	0.83705	0.557891	0.455484	0.582246	0.374466	0.70215	0.641096	0.492226	0.0988037	0.25645	0.237588	0.109274	0.10105	0.0900236	0.285783	0.0904619	0.339856	0.250967	0.179841	0.221203	0.186441	0.0360288	0.0972159	0.15355	0.0828474	0.292323
CM_madagascar__A08_01_1FE__bin_40	0.0673311	0.072462	0.0546051	0.0597197	0.0589773	0.0623832	0.0827415	0.0702062	0.0694864	0.0815992	0.0807632	0.0738675	0.0577152	0.0294414	0.022081	0.0456627	0.04366	0.03324	0.0304099	0.0311906	0.0482983	0.0210211	0.0500029	0.0413051	0.0258678	0.0442625	0.0536655	0.0226734	0.0412609	0.0409799	0.0383627	0.0462614
CM_madagascar__A08_01_1FE__bin_66	0.256596	0.283403	0.120584	0.406625	0.0766465	0.0718893	0.627191	0.105689	0.121994	0.105752	0.3409	0.083512	0.0646843	0.0770326	0.189336	0.0783067	0.060498	0.177113	0.299272	0.127769	0.24141	0.0551826	0.178806	0.121282	0.0431857	0.206372	0.0864977	0.0408509	0.0596457	0.0736188	0.0776497	0.0548899
CM_madagascar__A09_02_1FE__bin_53	0.062313	0.0666743	0.0395254	0.0537521	0.0679744	0.0497223	0.0646111	0.0585005	0.0702776	0.0803079	0.0730725	0.0460561	0.0411126	0.0211213	0.0282462	0.0399097	0.0367392	0.0502242	0.0396611	0.117806	0.0528603	0.0538651	0.0552652	0.0278214	0.0178959	0.0428625	0.0455767	0.0243337	0.0289919	0.0229316	0.028217	0.0405127
CM_madagascar__A09_02_1FE__bin_54	0.0437879	0.05973	0.0288926	0.0393922	0.028842	0.0338972	0.0450459	0.0317979	0.0466205	0.0479693	0.0550076	0.0534333	0.0285733	0.0200411	0.0230004	0.0303986	0.0531262	0.0509261	0.0390039	0.0590007	0.0864404	0.0525852	0.0306564	0.0542091	0.0325821	0.041501	0.100513	0.0797401	0.422305	0.105769	0.050597	0.0577604
CM_madagascar__A09_02_1FE__bin_63	0.0891511	0.0955263	0.0572728	0.0705026	0.0834952	0.0902706	0.110821	0.107527	0.0921022	0.115637	0.0954925	0.103575	0.0773745	0.0464305	0.0242634	0.0632165	0.0624078	0.0476385	0.0402762	0.0387722	0.062504	0.0285606	0.0724714	0.0536983	0.0362992	0.0717326	0.0542738	0.0350658	0.0496029	0.0344743	0.0277009	0.04385
CM_madagascar__A10_02_1FE__bin_7	0.150959	0.123841	0.0976383	0.0704893	0.132312	0.138802	0.221252	0.129745	0.128433	0.174666	0.109482	0.166834	0.113056	0.0976775	0.0308959	0.0835838	0.0691421	0.0406964	0.0299332	0.0393433	0.0839534	0.0346003	0.0908308	0.0557084	0.0430968	0.103231	0.04961	0.0174736	0.0306959	0.0514625	0.0239522	0.0681718
CM_madagascar__A11_01_1FE__bin_1	0.00999089	0.0129388	0.0105361	0.010276	0.00928532	0.0113458	0.0122538	0.0115064	0.0103699	0.0140895	0.0154658	0.0121602	0.0090311	0.00477541	0.00468741	0.00725705	0.0098898	0.00796071	0.00628874	0.00803811	0.00825521	0.00483932	0.00743818	0.00865437	0.00540252	0.0100439	0.0201737	0.0136312	0.0719659	0.0190725	0.0130944	0.0136165
CM_madagascar__A11_01_1FE__bin_22	0.0210906	0.0227363	0.0163698	0.0249637	0.0166982	0.019959	0.022001	0.0191637	0.0190999	0.0252215	0.029562	0.0249771	0.0239162	0.0123976	0.0136774	0.0138606	0.0217427	0.0176159	0.016346	0.0146147	0.0219183	0.0095155	0.017897	0.0282994	0.0109974	0.0145549	0.0233756	0.0108554	0.0340679	0.0357592	0.0154957	0.0168995
CM_madagascar__A13_01_1FE__bin_25	0.045276	0.0511325	0.0268026	0.0440258	0.0495347	0.0307142	0.0535308	0.0363639	0.0410321	0.0467028	0.0425521	0.0261689	0.0279079	0.0162207	0.0189244	0.0224287	0.0241013	0.0332424	0.0229545	0.0631395	0.0317319	0.0261507	0.0471238	0.0141707	0.0155279	0.0230303	0.0538564	0.0338097	0.0301832	0.0377069	0.0271101	0.0471756
CM_madagascar__A14_01_1FE__bin_23	0.0276009	0.0352509	0.0243896	0.0280109	0.0255674	0.0292189	0.0362997	0.0307684	0.0304524	0.036676	0.0361066	0.0420821	0.0295963	0.0284247	0.0514731	0.0334869	0.0475264	0.0798925	0.0518858	0.0781908	0.130377	0.08562	0.0406696	0.0621766	0.0476064	0.0604777	0.0521825	0.0558475	0.128563	0.0543329	0.0269914	0.0356501
CM_madagascar__A19_01_1FE__bin_12	0.210602	0.0896638	0.200755	0.419178	0.458999	0.147341	0.0907266	0.293405	0.49664	0.269332	0.216436	0.101777	0.0457627	0.0295264	0.0709741	0.0463986	0.0522548	0.0506042	0.0417593	0.0740627	0.0494181	0.032827	0.0483601	0.0601791	0.0208307	0.0459037	0.121424	0.0404821	0.0689964	0.0480221	0.284498	0.0523743
CM_madagascar__A19_01_1FE__bin_27	0.0541923	0.0590166	0.0508906	0.0480764	0.046609	0.0615469	0.0680228	0.0627886	0.0581226	0.0719837	0.0654615	0.0788233	0.0638525	0.0363163	0.0240012	0.0447149	0.0522709	0.0362534	0.0337717	0.0347234	0.0498485	0.0214964	0.0422545	0.0507528	0.0340669	0.0467452	0.0551366	0.0262725	0.0460489	0.0323104	0.0406213	0.0539884
CM_madagascar__A20_01_1FE__bin_4	0.0781411	0.0789386	0.0470967	0.0785153	0.0887733	0.0537739	0.0879026	0.0605466	0.076353	0.08932	0.0804145	0.0562064	0.0450753	0.022428	0.0358459	0.0487275	0.0365541	0.0594814	0.0451508	0.0831629	0.0509827	0.0423322	0.0736553	0.0332203	0.0232165	0.0410669	0.0740875	0.0814926	0.0482493	0.0593902	0.0301208	0.0551631
CM_madagascar__A25_01_1FE__bin_23	0.48575	0.415685	0.348428	0.205324	0.299204	0.356395	0.37181	0.318761	0.379724	0.664243	0.316048	0.553195	0.337766	0.213572	0.0479695	0.335307	0.237248	0.0823937	0.0657659	0.0889192	0.254741	0.113086	0.19279	0.134606	0.167951	0.236041	0.116605	0.0315212	0.0773211	0.15892	0.0341715	0.136971
CM_madagascar__A27_02_1FE__bin_15	0.26111	0.307387	0.169917	0.379803	0.120333	0.100934	0.312103	0.167014	0.227661	0.189659	0.590654	0.262117	0.166098	0.0835765	0.0888582	0.108842	0.269414	0.165132	0.188652	0.210886	0.141459	0.0550111	0.0819544	0.235245	0.0778184	0.197086	0.262153	0.218622	0.261742	0.0951149	0.326481	0.179823
CM_madagascar__A27_02_1FE__bin_37	0.267223	0.284342	0.195813	0.12345	0.193721	0.249748	0.25027	0.182361	0.257416	0.413014	0.206243	0.378915	0.236419	0.110643	0.0338456	0.213166	0.143214	0.0555401	0.0453403	0.0617072	0.153433	0.065441	0.16562	0.0940004	0.0987775	0.185923	0.0708618	0.0365337	0.0526996	0.0603943	0.0279454	0.0873001
CM_madagascar__A28_02_1FE__bin_23	0.0688708	0.0808371	0.0472056	0.0566479	0.0867664	0.0769412	0.0989372	0.0771064	0.0687489	0.0934053	0.0738413	0.0705318	0.0715768	0.0330857	0.0192526	0.0598908	0.0409301	0.0346501	0.0250518	0.0320255	0.0535663	0.020562	0.0939816	0.0371748	0.0273013	0.0555213	0.0574784	0.0253104	0.0286867	0.0324024	0.0352977	0.0550744
CM_madagascar__A28_02_1FE__bin_41	0.0361602	0.0430948	0.0318001	0.0328079	0.0296344	0.031988	0.0434432	0.0361011	0.0355083	0.0458256	0.0481725	0.0521255	0.0394403	0.0175581	0.0196588	0.0287328	0.0435541	0.0410806	0.0344486	0.0487368	0.0552863	0.0286238	0.0292636	0.0365527	0.0331386	0.039895	0.0772633	0.0569647	0.287914	0.0752948	0.0418479	0.0634125
CM_madagascar__A28_02_1FE__bin_50	0.0444524	0.0475432	0.0401284	0.0415899	0.0328089	0.0459038	0.0564684	0.0451836	0.0450361	0.0505696	0.0529381	0.0606558	0.0513912	0.0374736	0.0351586	0.0391073	0.0489609	0.060007	0.0721006	0.0658231	0.0948315	0.0554774	0.0364261	0.0533431	0.101266	0.1843	0.9567	0.632787	5.99542	1.24935	0.635783	0.664152
CM_madagascar__A28_02_1FE__bin_69	0.206222	0.226285	0.178895	0.139069	0.213912	0.268211	0.341417	0.208582	0.216301	0.308471	0.198629	0.314184	0.227388	0.168863	0.0751017	0.199527	0.168842	0.104204	0.0921799	0.0994312	0.163015	0.0913146	0.171971	0.144967	0.17332	0.171663	0.102598	0.0693672	0.0825338	0.0857767	0.0792282	0.116275
CM_madagascar__A28_02_1FE__bin_80	0.0910129	0.0901087	0.0700401	0.0644409	0.084475	0.0947829	0.115831	0.0989711	0.0966717	0.119089	0.0935653	0.165359	0.0755197	0.0449898	0.027897	0.099196	0.160335	0.0574224	0.0678695	0.0760559	0.0786513	0.1062	0.0619701	0.0738773	0.037597	0.0640331	0.0741971	0.0273582	0.0458183	0.0380368	0.0378413	0.058013
CM_madagascar__A28_02_1FE__bin_97	0.0573033	0.0615246	0.0299921	0.0471537	0.0773034	0.0540453	0.0809318	0.0527276	0.0662482	0.0743542	0.0503007	0.0414024	0.0376735	0.0214276	0.0185057	0.0406009	0.0303807	0.0346476	0.0271301	0.0525302	0.0417951	0.0378785	0.0561798	0.0221212	0.0159582	0.0297587	0.0444874	0.0194402	0.0179387	0.0229163	0.0148659	0.0334739
CM_madagascar__A29_01_1FE__bin_15	0.222527	0.272966	0.0864246	0.185019	0.0802594	0.0428046	0.221733	0.0532333	0.0822107	0.102051	0.240853	0.0619973	0.0440965	0.0199015	0.0179882	0.0287312	0.0387627	0.0314871	0.0267741	0.0280116	0.0339187	0.015468	0.0472708	0.0334384	0.0155994	0.0282284	0.0478399	0.0191785	0.0240028	0.0185422	0.0260136	0.0287027
CM_madagascar__A32_01_1FE__bin_15	0.0326403	0.0398601	0.0294192	0.0318177	0.0247819	0.0342228	0.0376487	0.0353924	0.0365087	0.0518771	0.0466319	0.0468682	0.0310142	0.0168674	0.019234	0.0492214	0.0596212	0.0462585	0.041154	0.0543717	0.0807442	0.0437503	0.0222608	0.0462115	0.0270579	0.034527	0.0522319	0.0484856	0.0925255	0.0286738	0.0273223	0.0339109
CM_madagascar__A36_02_1FE__bin_13	0.239387	0.279184	0.103582	0.191417	0.0935866	0.0548062	0.220552	0.0659782	0.0872549	0.110033	0.226428	0.0655343	0.0486436	0.0172354	0.0188619	0.0251696	0.0302656	0.0319113	0.0247682	0.0300588	0.0322489	0.0169638	0.0572356	0.0249934	0.0121717	0.0324024	0.0425646	0.0207372	0.0222142	0.021465	0.0297819	0.0271981
CM_madagascar__A39_01_1FE__bin_27	0.118248	0.0684857	0.0939708	0.176473	0.149337	0.0916038	0.0721344	0.14043	0.240659	0.121407	0.135278	0.0715938	0.044496	0.0264666	0.0404696	0.0460979	0.0498372	0.0396395	0.0384885	0.0485077	0.0422768	0.0261838	0.0429566	0.0460851	0.0189731	0.0435085	0.0820713	0.0337984	0.0462089	0.0255673	0.227923	0.0627816
CM_madagascar__A39_02_1FE__bin_16	0.0767312	0.0824269	0.0460438	0.0674687	0.0656304	0.0558513	0.0819345	0.061192	0.0589016	0.086342	0.0896497	0.0618102	0.0567392	0.0220978	0.0201115	0.0352586	0.0339246	0.0439547	0.0351947	0.0766973	0.036303	0.0243092	0.0600402	0.0361058	0.0238079	0.028504	0.0541555	0.0185399	0.0438348	0.0494401	0.0239735	0.0350397
CM_madagascar__A39_02_1FE__bin_27	0.10145	0.0975082	0.055216	0.101595	0.125728	0.0877851	0.111674	0.0843719	0.13908	0.127982	0.0994371	0.0612217	0.059833	0.0316017	0.0400824	0.0649861	0.0505568	0.0679497	0.0403075	0.0670519	0.0638723	0.0620903	0.107087	0.0388882	0.0257343	0.0449187	0.112528	0.0417114	0.056314	0.0748872	0.0283765	0.0527935
CM_madagascar__A39_02_1FE__bin_44	0.109232	0.0954071	0.101336	0.0582818	0.0856135	0.178074	0.0934895	0.154265	0.123198	0.151284	0.0931965	0.167763	0.127343	0.0537649	0.0251124	0.0747473	0.110979	0.0453059	0.033834	0.0354446	0.0770651	0.0263444	0.0783292	0.0546892	0.0702375	0.0700361	0.0898522	0.0295834	0.0957888	0.108555	0.0392932	0.194497
CM_madagascar__A39_04_1FE__bin_22	0.0294894	0.0339592	0.0207185	0.0283535	0.0329574	0.0250729	0.0400439	0.0354331	0.0399612	0.039418	0.0310605	0.0224964	0.0192594	0.00997756	0.0108164	0.0140793	0.0167017	0.0188797	0.0171183	0.0228927	0.0224826	0.0145327	0.0272885	0.0117752	0.0111348	0.0166455	0.0228864	0.0134438	0.0218113	0.0124437	0.0113049	0.0133048
CM_madagascar__A40_02_1FE__bin_11	0.207827	0.1204	0.141297	0.103424	0.128068	0.14595	0.0795878	0.1857	0.18476	0.25179	0.132642	0.134615	0.0730745	0.0307425	0.0322936	0.0400312	0.0536585	0.0544243	0.0509704	0.0609316	0.0470078	0.0310021	0.118747	0.0624767	0.0251795	0.0330401	0.0631933	0.018838	0.0329256	0.0371338	0.0409268	0.0600079
CM_madagascar__A41_01_1FE__bin_16	0.0480549	0.0471294	0.0343504	0.0364024	0.0387787	0.0696994	0.0922834	0.0457583	0.0406547	0.0715324	0.0446271	0.0631358	0.0604258	0.017722	0.0104592	0.0242656	0.021517	0.0227203	0.0158703	0.0204509	0.0346492	0.0173106	0.0343381	0.0205552	0.0154829	0.0209059	0.0324725	0.0149197	0.0207594	0.0185281	0.0198514	0.0290221
CM_madagascar__A42_02_1FE__bin_11	0.199105	0.218322	0.11581	0.224548	0.102155	0.0849051	0.198499	0.113868	0.144424	0.139105	0.364982	0.129362	0.13372	0.0411761	0.0335136	0.0642959	0.125523	0.102027	0.0798778	0.103544	0.0774785	0.0303727	0.096521	0.0758817	0.0452292	0.0673617	0.118166	0.0778617	0.0899097	0.0584973	0.0713517	0.0869288
CM_madagascar__A44_01_1FE__bin_13	0.0544701	0.0609047	0.0401728	0.0497868	0.0442124	0.0464338	0.0629892	0.0513028	0.0516684	0.0709418	0.0680149	0.0627365	0.0451174	0.0269136	0.0184441	0.0403966	0.0449664	0.0320611	0.0287472	0.0310869	0.0383461	0.0152907	0.0371921	0.0365633	0.0198348	0.035203	0.0534709	0.023393	0.0374909	0.0236832	0.0297459	0.0398585
CM_madagascar__A46_01_1FE__bin_14	0.0141779	0.0151363	0.00902651	0.0141473	0.0146583	0.0113802	0.0176984	0.0120114	0.0143922	0.0170331	0.0173737	0.0107074	0.00964947	0.00581482	0.00498367	0.0076456	0.00737958	0.00904358	0.00625586	0.0110518	0.0096488	0.00543029	0.0139019	0.00615454	0.00462258	0.0470549	0.0119256	0.00412073	0.00614534	0.00582083	0.0061125	0.00896314
CM_madagascar__A46_01_1FE__bin_16	0.050137	0.0503145	0.0419595	0.0454973	0.0373237	0.0587893	0.0600095	0.0568459	0.0520099	0.0593713	0.0604242	0.076414	0.0569798	0.0526134	0.266173	0.0959425	0.224312	0.374545	0.235771	0.419659	0.710779	0.608092	0.0366414	0.26174	0.30866	0.219765	0.16798	0.245286	0.699304	0.178143	0.0959709	0.106768
CM_madagascar__A55_01_1FE__bin_5	0.0749148	0.0818203	0.0631788	0.103383	0.0593468	0.0542084	0.140413	0.0690753	0.0736829	0.0879439	0.094987	0.0574259	0.0675427	0.033941	0.0214447	0.0369634	0.0436381	0.0525704	0.0630037	0.0642015	0.0788307	0.0275467	0.0397694	0.0425486	0.036407	0.0398577	0.391239	0.406801	0.78421	0.124794	0.422688	0.311871
CM_madagascar__A55_02_1FE__bin_40	0.0344535	0.0383054	0.0333585	0.0285131	0.0287962	0.0444272	0.0368025	0.043972	0.0379395	0.0470217	0.0421233	0.055535	0.0359587	0.0244552	0.0619165	0.0439926	0.0739473	0.114407	0.0765917	0.127527	0.213702	0.166345	0.0261464	0.0832942	0.0868206	0.0841899	0.0760325	0.102068	0.288142	0.0899927	0.0372998	0.0862739
CM_madagascar__A55_02_1FE__bin_56	0.229682	0.287834	0.10504	0.199625	0.0701994	0.0509207	0.246272	0.0648903	0.0862628	0.118255	0.264429	0.0768205	0.0488229	0.0195111	0.0178473	0.0268423	0.043311	0.0352069	0.0346176	0.0361963	0.0313962	0.0156322	0.0502233	0.0366873	0.01354	0.0284627	0.0532793	0.0207466	0.0303216	0.0161152	0.0284945	0.0258941
CM_madagascar__A66_02_1FE__bin_25	0.0683044	0.0782218	0.0480674	0.0585583	0.0658894	0.0622868	0.0741226	0.0615605	0.0542976	0.0815477	0.079232	0.0812202	0.0686559	0.0347801	0.0184256	0.0346854	0.0444033	0.048684	0.0375924	0.0351166	0.0407887	0.0175741	0.0774797	0.0393493	0.0300649	0.042794	0.0422504	0.028728	0.0388229	0.0260235	0.0336221	0.0443954
CM_madagascar__A69_01_1FE__bin_3	0.0308802	0.0365132	0.0244613	0.0308925	0.0315847	0.0316528	0.0382233	0.0300047	0.0328651	0.0415158	0.0388248	0.04019	0.032531	0.0150488	0.0182901	0.0245007	0.0292173	0.0281639	0.0236903	0.0282044	0.034337	0.019981	0.0312339	0.0304156	0.0163961	0.0277079	0.0857298	0.0537884	0.199068	0.0762466	0.0332301	0.0436042
CM_madagascar__A69_02_1FE__bin_26	0.111963	0.103149	0.0715079	0.131955	0.133445	0.115781	0.0950737	0.129364	0.200477	0.154412	0.125738	0.0854554	0.0869645	0.0417183	0.0434481	0.0734678	0.0557904	0.0773616	0.0432952	0.0604178	0.0631205	0.0411646	0.185403	0.0448659	0.0492262	0.0765281	0.168787	0.115789	0.0699201	0.13927	0.0899251	0.104219
CM_madagascar__A70_03_1FE__bin_51	0.0999483	0.0937197	0.0630277	0.0846977	0.110117	0.0729226	0.164908	0.0889205	0.0989104	0.101418	0.0940448	0.104706	0.0649624	0.0464547	0.0306682	0.0628787	0.0511185	0.0694285	0.0399154	0.0633373	0.0699454	0.0496368	0.0851008	0.0421658	0.0236568	0.05881	0.0642464	0.0323059	0.0312695	0.034798	0.0405994	0.0516904
CM_madagascar__A72_02_1FE__bin_19	0.451137	0.574862	0.196697	0.40813	0.129728	0.084932	0.476607	0.123073	0.174819	0.211251	0.549667	0.155193	0.0816499	0.030864	0.0312699	0.0443363	0.0938913	0.0794418	0.0744937	0.0898523	0.0586243	0.0317048	0.0663912	0.086104	0.0236718	0.0540129	0.0997609	0.0429583	0.0717154	0.0443838	0.045297	0.0428101
CM_madagascar__A73_02_1FE__bin_23	0.041904	0.047446	0.0355449	0.0429002	0.0289762	0.0455264	0.0464838	0.0511365	0.045763	0.0598806	0.0613225	0.0468625	0.032209	0.0193685	0.018929	0.0326535	0.049135	0.0565529	0.0414204	0.0509263	0.0797931	0.0482155	0.0283478	0.0357219	0.0226177	0.0436447	0.0547456	0.046758	0.112911	0.0558222	0.0334912	0.0300284
CM_madagascar__A75_02_1FE__bin_51	0.0818289	0.0853598	0.0607138	0.058251	0.0821146	0.0916113	0.10787	0.0923242	0.101605	0.112259	0.072743	0.0906697	0.0821423	0.0479434	0.0335818	0.0654893	0.0561854	0.0338678	0.0299591	0.0390606	0.0622812	0.0264772	0.0693736	0.0421781	0.0299245	0.0510784	0.0570489	0.026779	0.0273726	0.0349266	0.0382427	0.0463082
CM_madagascar__A79_02_1FE__bin_23	0.0999385	0.118746	0.0729014	0.0911994	0.151808	0.103319	0.112534	0.094965	0.118592	0.139168	0.104322	0.0784038	0.111426	0.0442551	0.0453643	0.0722201	0.0394407	0.0825865	0.0491409	0.0591883	0.0643553	0.0463507	0.225872	0.0400397	0.0463893	0.0681415	0.127476	0.0802109	0.0520461	0.102114	0.0462322	0.0780252
CM_madagascar__A79_02_1FE__bin_52	0.0932164	0.0993774	0.0695883	0.0685579	0.0956208	0.118824	0.0998792	0.119813	0.129462	0.137182	0.0966377	0.137676	0.099361	0.0432268	0.0361832	0.0684627	0.0928281	0.0963223	0.0704079	0.0684971	0.112307	0.10145	0.0912285	0.075174	0.0433059	0.106302	0.0767938	0.0310262	0.0594359	0.0420219	0.0448883	0.0669878
CM_madagascar__A79_02_1FE__bin_56	0.099077	0.106097	0.0639422	0.0689267	0.146162	0.100052	0.121318	0.0930463	0.085217	0.192188	0.101619	0.144244	0.142129	0.0608071	0.0268741	0.0477252	0.0493514	0.0413591	0.0308784	0.0376072	0.0649614	0.0269899	0.086991	0.104982	0.0272727	0.0522102	0.0691377	0.0301376	0.0356148	0.0329097	0.032689	0.0592049
CM_madagascar__A81_03_1FE__bin_29	0.103022	0.100702	0.0575482	0.0950911	0.130338	0.0931341	0.123878	0.0970203	0.187954	0.125274	0.0933849	0.0626537	0.0656864	0.0349122	0.0342612	0.0703215	0.0549166	0.0589055	0.0405363	0.0644617	0.058535	0.0577767	0.104737	0.0469891	0.0304479	0.0469655	0.121629	0.0694289	0.0938435	0.0866953	0.0388586	0.0887478
CM_madagascar__A81_03_1FE__bin_54	0.109147	0.0602433	0.0759527	0.125168	0.086265	0.0984107	0.0722389	0.109025	0.274771	0.114403	0.111499	0.156416	0.0500922	0.0312196	0.0938078	0.0584973	0.054712	0.0408306	0.030085	0.0489206	0.0431233	0.0318395	0.0525145	0.0450591	0.022541	0.0421909	0.271572	0.0634524	0.13198	0.0310226	0.0818257	0.0453116
CM_madagascar__A82_02_1FE__bin_3	0.0372126	0.0401136	0.0277185	0.0431323	0.0506204	0.0349812	0.0478959	0.0396489	0.0367301	0.0576084	0.0786206	0.0397065	0.0348306	0.0203833	0.0152423	0.0282743	0.0260993	0.0244858	0.0286498	0.0403964	0.0318224	0.0158485	0.152515	0.0263411	0.0325698	0.0354082	0.345643	0.467259	0.527698	0.0302094	0.159987	0.0413566
CM_madagascar__A83_02_1FE__bin_1	0.0442072	0.0462586	0.0396766	0.0398484	0.0342574	0.0452911	0.0506	0.04901	0.04658	0.0550913	0.0580541	0.0657047	0.0458736	0.0306074	0.0636072	0.0688585	0.116251	0.170539	0.0927283	0.178841	0.288787	0.197269	0.028855	0.114721	0.149398	0.120746	0.0922245	0.143629	0.326286	0.0900454	0.048339	0.0681928
CM_madagascar__A83_02_1FE__bin_29	0.0389751	0.0459936	0.0348315	0.0357864	0.0388749	0.0469959	0.0505148	0.0422376	0.0481795	0.0604422	0.0501754	0.0538781	0.0397632	0.02536	0.0161523	0.0364029	0.0382117	0.0293811	0.0272146	0.0308469	0.0356617	0.0148223	0.0335438	0.0298214	0.0207747	0.0322023	0.0435654	0.0260562	0.0410367	0.0233238	0.0318986	0.0418437
CM_madagascar__A83_02_1FE__bin_30	0.0370873	0.0472213	0.0312819	0.0332089	0.0337357	0.0464006	0.0424973	0.0423143	0.0367801	0.0532807	0.0478135	0.0539352	0.0469525	0.0235156	0.0227138	0.0329217	0.0481889	0.0561563	0.0409975	0.0619343	0.0782578	0.0425782	0.0358193	0.0450911	0.0470875	0.0535544	0.107613	0.0719742	0.415617	0.10127	0.0610352	0.0760072
CM_madagascar__A85_01_1FE__bin_46	0.0441708	0.0462174	0.0359099	0.0381902	0.0302842	0.0382436	0.0463578	0.0332895	0.0365491	0.0449703	0.0494224	0.0561698	0.0368539	0.0215775	0.0144646	0.0245225	0.0331088	0.0299682	0.0276436	0.0325908	0.0344333	0.0204106	0.0263746	0.0429583	0.0188857	0.0294854	0.0355361	0.0194207	0.0593777	0.0274413	0.0244825	0.0288267
CM_madagascar__A88_02_1FE__bin_10	0.0960024	0.0967688	0.0560936	0.0944337	0.116337	0.0924659	0.113567	0.097557	0.129914	0.125951	0.0973898	0.0638816	0.0633872	0.0340097	0.0343149	0.0680293	0.0502974	0.0618932	0.0401281	0.0599059	0.0630584	0.0491808	0.0945964	0.0341529	0.0239679	0.0480832	0.0871461	0.0365783	0.0326282	0.0389045	0.0267535	0.0554089
CM_madagascar__A88_02_1FE__bin_39	0.0404267	0.0501399	0.0358222	0.0391717	0.0311543	0.0518239	0.0526907	0.0472051	0.0470481	0.0580226	0.0548643	0.0618234	0.0423052	0.0273429	0.0428648	0.0460561	0.0628381	0.0877842	0.0530969	0.0874223	0.153464	0.105392	0.0297022	0.0718954	0.0607285	0.0669232	0.0498007	0.0524815	0.0885183	0.0318789	0.0306959	0.0423954
CM_madagascar__A89_01_1FE__bin_13	0.351406	0.43131	0.144848	0.293552	0.130058	0.0801112	0.338706	0.0930321	0.124293	0.16907	0.356483	0.106073	0.0798352	0.0284345	0.0304281	0.0419241	0.0692028	0.0609461	0.0543593	0.064209	0.0529939	0.030618	0.0982732	0.0600493	0.0229148	0.0465119	0.078794	0.0368699	0.0431807	0.0321539	0.0408062	0.0450796
CM_madagascar__A89_01_1FE__bin_23	0.088189	0.0797436	0.0498879	0.077494	0.0937576	0.0651083	0.0949573	0.0775536	0.0998672	0.114516	0.077671	0.06023	0.0473129	0.0299307	0.024226	0.047397	0.0366583	0.0438905	0.0314249	0.0404134	0.0496563	0.0336585	0.0666001	0.030069	0.0219938	0.0323792	0.0715893	0.0218283	0.0360885	0.0542608	0.0257305	0.0473255
CM_madagascar__A89_01_1FE__bin_30	0.0736892	0.0754178	0.0592016	0.0558604	0.0586918	0.0803698	0.0867364	0.0889244	0.0879818	0.105353	0.0851128	0.0854728	0.068765	0.0378352	0.0266965	0.0499107	0.0585396	0.0415203	0.0395776	0.0415992	0.0540528	0.02813	0.043265	0.0579411	0.0358549	0.0650864	0.0602654	0.0254035	0.0494237	0.0292267	0.0355652	0.0487807
CM_madagascar__A89_01_1FE__bin_90	0.0289902	0.0366071	0.0231782	0.0260708	0.0272576	0.0281881	0.0385115	0.0306488	0.0312051	0.0413536	0.0400394	0.0309894	0.0302472	0.017976	0.0209077	0.0296299	0.0478264	0.055548	0.040073	0.0522189	0.101767	0.0554059	0.0325223	0.0464751	0.034569	0.0426516	0.0398785	0.0503166	0.143453	0.03314	0.020794	0.0324726
CM_madagascar__A89_02_1FE__bin_61	0.0678417	0.0699379	0.0440229	0.0489114	0.101533	0.0662019	0.166719	0.0856883	0.0722213	0.0791932	0.0625022	0.0598447	0.0614844	0.0362292	0.0217784	0.0565186	0.0432607	0.0307462	0.020719	0.0354993	0.0454434	0.0253415	0.0638005	0.0224296	0.0218536	0.0373307	0.0284482	0.0118635	0.016034	0.0188126	0.0205143	0.0331419
CM_madagascar__A90_03_1FE__bin_26	0.0648278	0.0573832	0.056799	0.0621646	0.0373955	0.068936	0.0545072	0.062851	0.0517785	0.0669378	0.0739776	0.0801053	0.0614059	0.0399367	0.0329335	0.0437254	0.059827	0.0796479	0.062011	0.0730931	0.0900575	0.0741357	0.0495846	0.0609236	0.155676	0.223894	0.98371	0.62287	5.85975	1.35894	0.564784	0.61532
CM_madagascar__A90_03_1FE__bin_48	0.0929113	0.0661499	0.063241	0.110481	0.0717218	0.0820612	0.0734045	0.0912496	0.168119	0.101376	0.100987	0.0722809	0.0486246	0.0253689	0.0337968	0.0528224	0.0501147	0.0364992	0.033868	0.036086	0.0448139	0.0250124	0.0475101	0.0392755	0.0251322	0.0323521	0.083798	0.032379	0.0560634	0.0382176	0.0821759	0.0468303
CM_madagascar__A90_03_1FE__bin_5	0.0537857	0.0515515	0.0515624	0.0280347	0.0409464	0.0929948	0.0567297	0.0804163	0.0630323	0.0763709	0.0450349	0.0742391	0.061526	0.0198297	0.0126756	0.0353769	0.0366034	0.021132	0.0177075	0.0194893	0.0298081	0.0117268	0.0453146	0.0311151	0.0301959	0.0360537	0.0414087	0.0170277	0.0519818	0.0453953	0.017319	0.0872262
CM_madagascar__A90_04_1FE__bin_56	0.262331	0.342076	0.171423	0.375601	0.120765	0.0887587	0.43843	0.16977	0.208346	0.160862	0.410116	0.231929	0.102016	0.115787	0.149436	0.173522	0.24226	0.229912	0.310472	0.293108	0.192275	0.0746191	0.104132	0.364212	0.0694142	0.196652	0.447043	0.197602	0.305353	0.166107	0.296323	0.228898
CM_madagascar__A90_04_1FE__bin_84	0.0368682	0.0425744	0.0317418	0.0289679	0.0277144	0.0447957	0.0376376	0.0395257	0.0349663	0.0492917	0.0413638	0.0596625	0.04766	0.0366442	0.0247862	0.0336455	0.0467115	0.0532507	0.0456855	0.0450005	0.065364	0.0540111	0.0446433	0.0573825	0.125254	0.23492	1.23861	0.858047	7.90513	1.6568	0.778053	0.838674
CM_madagascar__A91_01_1FE__bin_4	0.8058	0.759482	0.689623	0.286671	0.425914	0.6192	0.59277	0.502621	0.616783	1.02743	0.469689	0.934437	0.608516	0.321613	0.0710925	0.71987	0.57206	0.105207	0.0933269	0.210794	0.556308	0.186023	0.283745	0.207051	0.258233	0.4682	0.157946	0.0922106	0.193797	0.113819	0.0752742	0.337871
CM_madagascar__A91_02_1FE__bin_16	0.339751	0.279036	0.173956	0.266461	0.26657	0.370393	0.163685	0.464991	0.519914	0.533845	0.329029	0.0706649	0.0805436	0.0306436	0.0417441	0.0783329	0.0687129	0.0734094	0.0505391	0.11154	0.0661514	0.0576694	0.189369	0.0326253	0.052773	0.0568788	0.174743	0.0396016	0.0357861	0.060305	0.0678125	0.369626
CM_madagascar__A94_02_1FE__bin_19	0.157602	0.14382	0.136926	0.110993	0.1531	0.156553	0.220792	0.157972	0.143712	0.192385	0.167898	0.190476	0.164144	0.10114	0.0543553	0.112652	0.0935673	0.0644352	0.0505138	0.0578642	0.113673	0.049514	0.122935	0.0626662	0.092557	0.100345	0.102643	0.0334117	0.101323	0.203239	0.050911	0.104116
CM_madagascar__A94_02_1FE__bin_31	0.0472979	0.0535008	0.0355927	0.0465828	0.0404046	0.0399023	0.0571103	0.0462896	0.0507219	0.059295	0.0716832	0.0510698	0.0382487	0.017155	0.0213207	0.0307478	0.0378988	0.031594	0.0280279	0.0326457	0.035547	0.0189146	0.0333904	0.0326007	0.0192039	0.0290665	0.0554294	0.0243539	0.0520183	0.026595	0.0392812	0.0413122
CM_madagascar__A94_02_1FE__bin_47	0.104976	0.0924466	0.091088	0.0571805	0.0890087	0.163384	0.11114	0.151647	0.11108	0.152712	0.0796803	0.155082	0.141648	0.0543767	0.0289929	0.0743353	0.0984606	0.0460366	0.0370651	0.0367533	0.0779165	0.0257964	0.0898107	0.0574273	0.0643633	0.0795077	0.0738973	0.0315127	0.0691231	0.0661076	0.0351167	0.116117
CM_madagascar__A94_02_1FE__bin_64	0.130377	0.119953	0.0948566	0.073318	0.116367	0.120577	0.171538	0.13808	0.0972351	0.145463	0.106286	0.123199	0.10472	0.09233	0.0448112	0.122837	0.0710004	0.0458594	0.0385082	0.0490292	0.0780091	0.0424385	0.0892307	0.102617	0.070194	0.169251	0.064472	0.0257272	0.0332864	0.039585	0.0295436	0.0575911
CM_madagascar__A94_02_1FE__bin_67	0.268652	0.239251	0.234487	0.112368	0.254413	0.246515	0.386944	0.237242	0.232513	0.338078	0.185038	0.423799	0.337697	0.160894	0.0475271	0.205622	0.157717	0.0611396	0.0603868	0.0714037	0.151648	0.0691624	0.248375	0.141833	0.127549	0.19231	0.0653181	0.0247155	0.0442448	0.0652588	0.0372704	0.0944516
CM_madagascar__A94_02_1FE__bin_73	0.137546	0.129577	0.112967	0.0924953	0.0964541	0.13466	0.153025	0.129656	0.119228	0.16301	0.120295	0.15013	0.104989	0.0783085	0.0363094	0.0953385	0.0861604	0.0480034	0.0407712	0.0582054	0.0784234	0.0394698	0.0882334	0.0608945	0.0510765	0.0874384	0.0669095	0.0224743	0.0541854	0.0954744	0.026385	0.0573389
CM_madagascar__A94_03_1FE__bin_8	0.0985824	0.0811861	0.0544352	0.062073	0.0641465	0.0807456	0.0828618	0.0754175	0.117085	0.105372	0.0948156	0.0683054	0.0361059	0.0217536	0.0277659	0.0371544	0.0525933	0.0345875	0.0282616	0.030715	0.0397414	0.0214637	0.0332935	0.0391202	0.0188867	0.0386992	0.0635291	0.0187444	0.0729257	0.0258429	0.0303542	0.0350713
CM_madagascar__A95_01_1FE__bin_10	0.25689	0.29539	0.199784	0.109478	0.183242	0.381885	0.228588	0.232081	0.305302	0.477079	0.192783	0.415568	0.266643	0.11909	0.0314273	0.235164	0.171479	0.0513137	0.0506645	0.0686546	0.200439	0.0608112	0.15719	0.0909179	0.116848	0.173333	0.0649838	0.0122455	0.0317765	0.0628964	0.0219821	0.0804652
CM_madagascar__A95_01_1FE__bin_13	0.0438221	0.0455197	0.0442856	0.0276445	0.0357739	0.0626081	0.045042	0.0589758	0.0471244	0.0607921	0.0398126	0.063846	0.0472194	0.0256787	0.016821	0.043114	0.0462561	0.0197531	0.0192715	0.021727	0.0387936	0.0135594	0.0344746	0.0309356	0.0258205	0.0510659	0.0459881	0.0186711	0.067056	0.0357498	0.0209695	0.045404
CM_madagascar__A95_01_1FE__bin_34	0.141084	0.0928098	0.084418	0.142978	0.236074	0.426048	0.142727	0.675825	2.96216	0.34395	0.300635	0.0597612	0.0523059	0.0320565	0.0357257	0.0487963	0.0653367	0.0558217	0.0394116	0.118946	0.0544987	0.0591693	0.0799397	0.0319574	0.0243846	0.0425598	0.14714	0.141904	0.144499	0.120964	0.035277	0.0765061
CM_madagascar__A95_01_1FE__bin_56	0.00775862	0.00822314	0.00624363	0.00559846	0.00521462	0.00629034	0.0095654	0.00869417	0.00901011	0.0112402	0.00830527	0.00916865	0.00704307	0.00304285	0.00353694	0.0110142	0.00937316	0.00464135	0.00451719	0.00644599	0.00977852	0.00359031	0.00508686	0.00527365	0.00507762	0.00490835	0.0144545	0.00812784	0.069742	0.0163203	0.00574997	0.00940704
CM_madagascar__A95_01_1FE__bin_5	0.0606233	0.0678208	0.0480212	0.045739	0.0632527	0.0616469	0.0651492	0.061824	0.0552248	0.0792939	0.0682808	0.0813277	0.071648	0.0312383	0.0210399	0.0424724	0.0411437	0.0333165	0.0295129	0.027505	0.0419423	0.0171856	0.0574384	0.0418598	0.0287432	0.0478337	0.0460831	0.0249639	0.0404875	0.0279378	0.0266672	0.042651
CM_madagascar__A95_01_1FE__bin_9	0.0709711	0.0779028	0.0435391	0.0628457	0.0634017	0.0617811	0.0820996	0.0752273	0.0759806	0.0895156	0.0804408	0.065899	0.0483405	0.0259175	0.0201953	0.0359552	0.0377097	0.0359155	0.0282052	0.0338403	0.0427814	0.0231789	0.0526329	0.0349592	0.0185007	0.0380225	0.0431238	0.0187264	0.0323718	0.0274765	0.026136	0.0347913
CM_madagascar__V12_01_2FE__bin_27	0.482255	0.596266	0.204424	0.417142	0.13609	0.102104	0.541362	0.146731	0.183926	0.243116	0.559014	0.204895	0.0903145	0.0367495	0.042002	0.056262	0.0792251	0.060841	0.0804287	0.0742264	0.0676934	0.0289333	0.0657581	0.0987468	0.0338964	0.0574369	0.149105	0.0557853	0.0914611	0.0508686	0.0823245	0.0718965
CM_madagascar__V12_01_2FE__bin_42	0.0374383	0.0403339	0.0303095	0.0362581	0.0284679	0.0390733	0.041936	0.0396996	0.0366286	0.0471909	0.0490068	0.0529853	0.0347151	0.0184824	0.0145101	0.0260688	0.0311026	0.0252506	0.0239547	0.0247278	0.0302472	0.0135899	0.0253558	0.0296465	0.016406	0.0337041	0.0432881	0.0202162	0.0417904	0.0266213	0.0228525	0.0290745
CM_madagascar__V18_02_1FE__bin_19	0.067478	0.0654545	0.0538058	0.046311	0.0476454	0.0673697	0.0663768	0.0594457	0.0572256	0.0785421	0.0736888	0.0864058	0.0621154	0.0304478	0.0204395	0.0429561	0.0489432	0.0344189	0.0331096	0.0386099	0.0461033	0.0202018	0.0396168	0.0491967	0.0371771	0.0507883	0.0566311	0.0264737	0.0504323	0.0350126	0.0355149	0.0507479
CM_madagascar__V19_01_2FE__bin_32	0.0908041	0.0904261	0.0602665	0.0820788	0.090645	0.0900788	0.100047	0.0886151	0.124721	0.116899	0.100691	0.0728009	0.059081	0.0299647	0.0352506	0.0551068	0.0408959	0.0457332	0.0353452	0.05549	0.0537017	0.0357949	0.0845972	0.0379927	0.0258466	0.0478354	0.108856	0.0336816	0.0423504	0.0506123	0.0336056	0.0606104
CM_madagascar__V30_01_1FE__bin_81	0.164893	0.189681	0.146959	0.0874808	0.118505	0.207911	0.177045	0.18206	0.150562	0.194794	0.142802	0.234797	0.201178	0.0819451	0.042667	0.114538	0.109402	0.0759358	0.0511774	0.0574425	0.113657	0.0386697	0.113559	0.0958652	0.120247	0.163271	0.140953	0.153696	0.290257	0.0714695	0.0695101	0.125834
CM_madagascar__V31_01_2FE__bin_38	0.12246	0.149094	0.0564301	0.101565	0.0529164	0.0324913	0.130467	0.0413682	0.0514854	0.0702404	0.137378	0.0495376	0.0326563	0.0167838	0.0127626	0.0253766	0.0334696	0.0257504	0.022259	0.0312619	0.0226643	0.0119988	0.0372525	0.0291216	0.0115469	0.0216751	0.033245	0.0169858	0.019183	0.0136982	0.0244236	0.0226305
CM_madagascar__V36_02_2FE__bin_4	0.148252	0.0823051	0.111797	0.200238	0.139184	0.119985	0.0907232	0.146223	0.293985	0.154414	0.161619	0.0944495	0.0539597	0.0352439	0.0459915	0.0528044	0.0560484	0.0487593	0.0369258	0.054212	0.0529168	0.0306477	0.0601076	0.0485784	0.0267304	0.049446	0.108852	0.0550938	0.0754604	0.0401607	0.249699	0.0733652
CM_madagascar__V40_01_1FE__bin_66	0.0326181	0.0406694	0.029914	0.0301801	0.0273232	0.0333643	0.0392502	0.0322982	0.0325967	0.0424515	0.0437889	0.0459734	0.031627	0.019652	0.0487294	0.0468147	0.0688068	0.100988	0.0635741	0.109193	0.204099	0.15067	0.0253367	0.0764149	0.077792	0.0712647	0.0593316	0.0698874	0.172808	0.0508804	0.0316595	0.0406641
CM_madagascar__V40_01_1FE__bin_70	0.0864827	0.0905967	0.0627762	0.0681054	0.087464	0.081521	0.128864	0.0920424	0.108792	0.112761	0.106223	0.0789811	0.0825339	0.0522011	0.030927	0.0549174	0.062823	0.0453316	0.0366584	0.0776701	0.199029	0.0324469	0.0742602	0.062982	0.0337483	0.0769782	0.0832483	0.0385704	0.0417065	0.0342045	0.0388191	0.0569723
CM_madagascar__V50_01_2FE__bin_22	0.0885353	0.0917033	0.0576661	0.074971	0.0922629	0.0779463	0.116078	0.0814957	0.0912964	0.100703	0.0957462	0.0749675	0.0617945	0.0388854	0.0300168	0.0605918	0.0543875	0.0522624	0.0397142	0.0464026	0.0619726	0.0345081	0.083857	0.0445847	0.0260596	0.0530496	0.083476	0.0330254	0.0332345	0.042182	0.0307616	0.0537979
CM_madagascar__V50_02_1FE__bin_30	0.0831635	0.0986033	0.0694007	0.0848396	0.0762792	0.116342	0.0676341	0.085375	0.135057	0.140536	0.122998	0.069474	0.0433866	0.0245524	0.0203564	0.0418039	0.0561107	0.0347718	0.041857	0.0420079	0.0417512	0.0227695	0.0255564	0.0437622	0.027405	0.0414083	0.056429	0.0255687	0.0395516	0.0221843	0.0335544	0.0419556
CM_madagascar__V53_02_1FE__bin_10	0.00620041	0.00731058	0.00595246	0.00647349	0.00579123	0.00925595	0.00777551	0.00809826	0.00729431	0.0100811	0.00938905	0.00918696	0.00732219	0.00274325	0.00317086	0.00476021	0.00505603	0.00541021	0.00487898	0.00472314	0.00469983	0.00342475	0.00559479	0.00756279	0.0059045	0.00690589	0.0247898	0.00996423	0.0948339	0.0274325	0.0118013	0.0113482
CM_madagascar__V53_02_1FE__bin_23	0.0634186	0.0634079	0.0382537	0.0510225	0.0532548	0.0426478	0.0579864	0.0438605	0.0477598	0.0680029	0.0582911	0.0411619	0.0358623	0.0157471	0.013244	0.0245272	0.0216192	0.0297478	0.0247588	0.0309824	0.0309631	0.023825	0.0488368	0.02274	0.0138249	0.0254032	0.0350539	0.0200113	0.0336853	0.025069	0.020395	0.0239202
CM_madagascar__V53_02_1FE__bin_34	0.0535869	0.0655765	0.0339425	0.0497549	0.063644	0.0544087	0.0779998	0.0521846	0.0638868	0.0719716	0.109543	0.050509	0.0426133	0.0302152	0.90399	0.0608783	0.257967	0.599961	0.841053	5.36487	0.364863	0.912308	0.0513369	0.0907277	0.151706	1.19509	0.0454171	0.0381503	0.0612098	0.0291432	0.0313392	0.0466947
CM_madagascar__V53_02_1FE__bin_36	0.0333541	0.0377099	0.0281226	0.0362215	0.0319629	0.0373485	0.0496073	0.0373159	0.0334131	0.0494161	0.0498349	0.0470266	0.0316588	0.018348	0.0138499	0.0340938	0.03243	0.025478	0.0262435	0.0272271	0.0347743	0.0162696	0.0329488	0.0329529	0.0264873	0.0357746	0.0418288	0.0210308	0.0590173	0.0294019	0.0375661	0.038447
CM_madagascar__V53_02_1FE__bin_39	0.298971	0.351125	0.121664	0.239755	0.107737	0.0641002	0.280949	0.0827283	0.109475	0.141819	0.302029	0.0815778	0.0674316	0.0237994	0.0259693	0.0365912	0.0668481	0.0450828	0.0353179	0.0463801	0.034326	0.0203088	0.0760699	0.0381729	0.020027	0.0305366	0.066994	0.0331727	0.0446576	0.0320916	0.034095	0.0362043
CM_periimplantitis__SP_105SPI_T016__bin_10	0.0570555	0.0666556	0.0313681	0.058079	0.0644253	0.0476315	0.0649172	0.0483888	0.0594099	0.0739826	0.0669268	0.0467784	0.0480093	0.018999	0.0207946	0.031801	0.0318807	0.0320487	0.0239068	0.0325987	0.0294129	0.0210278	0.0660168	0.0265241	0.0152734	0.0266615	0.0496634	0.0178627	0.0235232	0.0291487	0.02585	0.0315222
CM_periimplantitis__SP_105SPI_T016__bin_3	0.0409231	0.0425734	0.0405519	0.0331799	0.034262	0.0624891	0.0445094	0.0577847	0.0440925	0.0611663	0.0463786	0.0771359	0.057634	0.0206283	0.0214284	0.0336981	0.0445817	0.0314983	0.0253611	0.0300736	0.0388971	0.0182426	0.0344347	0.035495	0.037172	0.0342225	0.0575377	0.0369006	0.114487	0.0465295	0.0388411	0.0573765
CM_periimplantitis__SP_105SPI_T016__bin_4	0.0300944	0.0322349	0.0184247	0.0271658	0.0342452	0.0213549	0.0291735	0.0251187	0.0280378	0.0350023	0.0322644	0.0201232	0.0223639	0.0106427	0.013287	0.018226	0.0151365	0.0180029	0.0137216	0.0258661	0.0195978	0.0155494	0.0306804	0.00840203	0.00928427	0.0216243	0.0187326	0.0139432	0.0113883	0.0120248	0.00985127	0.019387
CM_periimplantitis__SP_124SPI_T016__bin_1	0.023078	0.0244435	0.0140135	0.0216583	0.0334768	0.0188133	0.030009	0.0185256	0.0256281	0.0290555	0.0277643	0.020895	0.0167818	0.00901834	0.0152787	0.017496	0.0170174	0.0224898	0.0176452	0.0733031	0.0191597	0.0257683	0.0257282	0.0128041	0.0109056	0.0221752	0.0185257	0.0114324	0.0115011	0.00841811	0.0118922	0.0142885
CM_periimplantitis__SP_125SPI_T016__bin_3	0.0627599	0.0583324	0.0336201	0.0575995	0.0804085	0.0524375	0.079994	0.0528048	0.0776802	0.0731838	0.0775789	0.0354591	0.0344146	0.0209329	0.019738	0.0388813	0.0270492	0.039809	0.0261286	0.0355054	0.0355455	0.0334072	0.0658752	0.0206035	0.0219647	0.0278469	0.0729173	0.028559	0.0214049	0.0279217	0.0183235	0.0367649
CM_periimplantitis__SP_125SPI_T016__bin_4	0.112198	0.124156	0.0655705	0.108047	0.0692951	0.0485273	0.138666	0.063002	0.081969	0.0876681	0.131648	0.0704031	0.049826	0.0297053	0.0308845	0.0455013	0.0594701	0.0489621	0.0474872	0.05198	0.0497946	0.0270858	0.0592723	0.0650522	0.018154	0.0431012	0.0709804	0.0293004	0.0380829	0.0289027	0.0406087	0.041467
CM_periimplantitis__SP_133SPT_T016__bin_1	0.037931	0.0354004	0.0272814	0.0304211	0.0254559	0.0316562	0.0298628	0.0339113	0.0331979	0.0347473	0.0348887	0.0361648	0.0203722	0.0157521	0.0117617	0.0291797	0.0399924	0.0348317	0.0248782	0.0567399	0.036629	0.026657	0.0205491	0.0220785	0.0132554	0.036465	0.0285267	0.0143945	0.0207047	0.0110601	0.014019	0.0222821
CM_periimplantitis__SP_143SPI_T016__bin_14	0.0611877	0.0683314	0.0404052	0.0572201	0.0611463	0.0564311	0.0610915	0.048006	0.0617326	0.0675027	0.0696464	0.055737	0.0440636	0.0197648	0.0162261	0.0317064	0.0338238	0.0343791	0.0272189	0.0360204	0.0346235	0.0220759	0.0516956	0.0249321	0.0254278	0.0275294	0.0315381	0.0143479	0.0193702	0.0185403	0.0211236	0.026422
CM_periimplantitis__SP_143SPI_T016__bin_16	0.0286848	0.0284198	0.0238866	0.0218412	0.0254793	0.0389651	0.0293598	0.0357394	0.0296309	0.0398448	0.0327094	0.0480442	0.0409571	0.0158913	0.0112521	0.0208085	0.0280586	0.0205048	0.0152737	0.0204033	0.024424	0.0111146	0.0314773	0.0281316	0.0219945	0.0200722	0.0343575	0.021181	0.0566627	0.0322619	0.02662	0.0390062
CM_periimplantitis__SP_143SPI_T016__bin_18	0.053274	0.0560553	0.0382717	0.0460801	0.0468334	0.0408113	0.0579591	0.0477128	0.0541236	0.0656208	0.059436	0.0521821	0.0339392	0.0167657	0.0204466	0.0334297	0.0396528	0.0392587	0.0309134	0.0504142	0.0464235	0.0249372	0.0388429	0.036879	0.0168263	0.0395058	0.170135	0.0886958	0.815877	0.210087	0.084216	0.0989107
CM_periimplantitis__SP_143SPI_T016__bin_20	0.0544867	0.0641434	0.0351968	0.0439809	0.0413097	0.0389771	0.0632172	0.0452901	0.0400574	0.0594263	0.0590596	0.0440023	0.0384843	0.0247298	0.0172882	0.0250286	0.0314627	0.0298366	0.0231741	0.0308477	0.0378055	0.0231073	0.0366446	0.0342547	0.0160648	0.0540513	0.0347514	0.0427622	0.0651383	0.0215977	0.0249653	0.0297633
CM_periimplantitis__SP_143SPI_T016__bin_22	0.104706	0.113274	0.0453533	0.087859	0.0526993	0.0318394	0.0923639	0.0388557	0.0477745	0.0590745	0.104812	0.0352257	0.0299527	0.0165243	0.0819072	0.0214899	0.0405212	0.070862	0.0823871	0.417287	0.045382	0.0858141	0.045777	0.0289548	0.0195016	0.0949778	0.031053	0.027963	0.0262233	0.01788	0.0241183	0.021166
CM_periimplantitis__SP_143SPI_T016__bin_29	0.0388839	0.0487352	0.0249554	0.0340743	0.0333199	0.0358398	0.0454979	0.0366515	0.0327719	0.0467054	0.0504953	0.0526926	0.0478285	0.0214982	0.0132828	0.022503	0.0253488	0.0278952	0.0206069	0.025677	0.0289683	0.0204296	0.0402385	0.0412052	0.0723628	0.0298824	0.0319632	0.016609	0.0487088	0.0247449	0.0289372	0.0296922
CM_periimplantitis__SP_143SPI_T016__bin_2	0.0800532	0.0885298	0.0459524	0.071371	0.0905204	0.0645977	0.0784609	0.0679493	0.084798	0.103111	0.071859	0.0550629	0.0496782	0.0287695	0.033412	0.0397608	0.0409496	0.0463418	0.0328361	0.0584496	0.0537144	0.0512092	0.0822313	0.0295863	0.0248731	0.0396445	0.065645	0.0238889	0.0343576	0.050491	0.0255846	0.0406792
CM_periimplantitis__SP_143SPI_T016__bin_31	0.40218	0.526813	0.190158	0.358777	0.130457	0.0904114	0.425988	0.119072	0.144346	0.215675	0.447515	0.157388	0.0938353	0.033049	0.0349338	0.0461854	0.0700385	0.0533997	0.0535448	0.0578023	0.0558136	0.0270941	0.0711568	0.077398	0.0297996	0.0485817	0.100633	0.0350688	0.0679747	0.0679624	0.0528329	0.0604338
CM_periimplantitis__SP_143SPI_T016__bin_9	0.0497179	0.0470789	0.0426768	0.0539602	0.035863	0.0502572	0.0425805	0.0440997	0.0425641	0.053424	0.0644285	0.0594512	0.0516418	0.0215532	0.0145372	0.0317088	0.0381531	0.0366039	0.0323241	0.0389367	0.0486089	0.0315529	0.040139	0.0437591	0.0548171	0.0894269	0.467433	0.254478	2.62131	0.660859	0.260151	0.295121
CM_periimplantitis__SP_161SPI_T016__bin_27	0.0247148	0.0262096	0.013209	0.0245263	0.0274131	0.0188051	0.0232588	0.0204182	0.021424	0.0244698	0.0263811	0.0186586	0.0182037	0.00965794	0.0096009	0.0135902	0.0122803	0.0234168	0.0133004	0.0411405	0.0174034	0.0171155	0.0262395	0.0097407	0.0101597	0.0167644	0.0181758	0.00801977	0.0143111	0.020231	0.0108433	0.0155529
CM_periimplantitis__SP_162SPI_T016__bin_30	0.0377402	0.0474486	0.0306121	0.0365657	0.0376323	0.0387186	0.042687	0.0377968	0.03861	0.0550095	0.049729	0.0558318	0.0442379	0.0216596	0.0172832	0.0273807	0.032236	0.0254618	0.0268771	0.0265114	0.0319882	0.0153361	0.0358776	0.03445	0.0168742	0.0304085	0.0369149	0.0146755	0.0332506	0.0232355	0.0291944	0.0389175
CM_periimplantitis__SP_162SPI_T016__bin_5	0.513318	0.650744	0.223317	0.459191	0.158289	0.104086	0.744744	0.121524	0.184943	0.246478	0.606088	0.183716	0.145135	0.0802602	0.0562343	0.0728117	0.125718	0.0839865	0.0774891	0.110831	0.0833377	0.0413085	0.108052	0.0823479	0.0358425	0.0830673	0.155403	0.252377	0.107963	0.0523552	0.821744	0.166465
CM_periimplantitis__SP_163SPI_T016__bin_10	0.0319903	0.0366455	0.0335851	0.0317008	0.0324807	0.0261345	0.040972	0.0431528	0.0365058	0.0395383	0.0469059	0.0292907	0.0275857	0.0140475	0.00917607	0.0207694	0.0333005	0.0260473	0.0196784	0.0296634	0.0258565	0.0143138	0.0228043	0.0193599	0.00816282	0.0178388	0.0282076	0.0119465	0.0229922	0.0103566	0.0126678	0.0202682
CM_periimplantitis__SP_163SPI_T016__bin_2	0.0858134	0.0614195	0.044921	0.0969044	0.0869882	0.0597354	0.0802636	0.0604947	0.0871068	0.0803961	0.079602	0.0360087	0.0437172	0.021912	0.023989	0.0418582	0.0298153	0.0417783	0.0277488	0.0374393	0.0375186	0.0376202	0.0844003	0.0209015	0.0240297	0.0337622	0.124129	0.0358654	0.0847677	0.202329	0.0196592	0.0404704
CM_periimplantitis__SP_163SPT_T016__bin_25	0.0300831	0.0359706	0.0177399	0.027627	0.031327	0.0206781	0.029531	0.0235662	0.0254433	0.0332246	0.0351341	0.0241562	0.0193428	0.00919637	0.01164	0.0152699	0.0154342	0.0195783	0.0145148	0.0229257	0.0172399	0.0134693	0.0312341	0.0113887	0.0074361	0.0162754	0.0190322	0.0118734	0.0134099	0.00949215	0.011328	0.0139846
CM_periimplantitis__SP_163SPT_T016__bin_5	0.0481307	0.0575724	0.03098	0.0448629	0.0534194	0.047522	0.0569903	0.0488397	0.0530698	0.0690551	0.0569678	0.0470857	0.050035	0.0202418	0.0150298	0.0327382	0.0304643	0.02953	0.0227835	0.0271249	0.0313228	0.0206498	0.066328	0.0271799	0.0173818	0.0320607	0.0434421	0.0169428	0.0218363	0.0236444	0.0297395	0.0448648
CM_periimplantitis__SP_164SPI_T016__bin_3	0.0281462	0.0316023	0.0167616	0.0229635	0.0360741	0.0245362	0.0301393	0.0266577	0.0331885	0.0381374	0.0318357	0.0237313	0.0229778	0.0128516	0.0243536	0.0167863	0.019405	0.0297376	0.0248405	0.0733088	0.0330496	0.0346819	0.0333126	0.0153598	0.012607	0.0385976	0.0206128	0.0103748	0.0143238	0.0114165	0.0106368	0.0225605
CM_periimplantitis__SP_164SPT_T016__bin_16	0.0320978	0.0313651	0.0196965	0.0285913	0.0363323	0.0227499	0.027259	0.0260006	0.0260227	0.0341044	0.037698	0.0252194	0.0239671	0.0111965	0.0092233	0.01578	0.0187223	0.0197306	0.015014	0.0305173	0.0211116	0.0146511	0.033424	0.0119156	0.0127111	0.0206251	0.0246623	0.0128394	0.0172464	0.0278641	0.0127472	0.0143723
CM_periimplantitis__SP_164SPT_T016__bin_4	0.0232938	0.0299534	0.0173712	0.0212401	0.0207255	0.0235176	0.0241928	0.0247318	0.0216627	0.0333124	0.0301154	0.0322437	0.0268481	0.0106496	0.00911514	0.0170156	0.0211967	0.0185326	0.0154443	0.0170719	0.0224319	0.00927857	0.0224713	0.0152854	0.0146742	0.0157752	0.0238308	0.0115302	0.0360709	0.017156	0.0188896	0.021422
CM_periimplantitis__SP_184SPT_T016__bin_11	1.61095	2.04484	0.690402	1.56249	0.386011	0.288391	1.61125	0.443277	0.575092	0.671955	1.65609	0.444267	0.341097	0.28708	0.224139	0.393078	0.350593	0.467667	0.755675	0.636006	0.405133	0.215534	0.231049	0.715675	0.085991	1.09666	0.886554	1.33812	0.854183	0.153748	0.519036	0.251704
CM_periimplantitis__SP_184SPT_T016__bin_16	0.07198	0.0727612	0.0428359	0.0683112	0.082731	0.0596646	0.0836632	0.0651272	0.0845222	0.0847415	0.0748671	0.0554054	0.0482257	0.0278421	0.0251682	0.0481953	0.0451283	0.0429643	0.0309958	0.0469143	0.0444748	0.0312126	0.0735046	0.0346546	0.02293	0.0388069	0.0679162	0.0211562	0.0351896	0.0382101	0.0269903	0.047795
CM_periimplantitis__SP_184SPT_T016__bin_1	0.0966937	0.101101	0.0579489	0.0861862	0.111323	0.0834641	0.112522	0.0880919	0.120862	0.118972	0.101043	0.0692021	0.0651713	0.040626	0.0325709	0.0567583	0.0483013	0.049781	0.0343302	0.0575616	0.0627787	0.0388291	0.090319	0.0393097	0.024437	0.0479994	0.0726208	0.0267607	0.0296846	0.0354755	0.0294153	0.0661034
CM_periimplantitis__SP_184SPT_T016__bin_20	0.0551767	0.0602309	0.0422652	0.0522862	0.0554973	0.0541303	0.0663774	0.0524986	0.0646709	0.0748335	0.0637089	0.0611403	0.0475614	0.0265768	0.0212405	0.0459359	0.0477317	0.0382409	0.0347396	0.0388416	0.0424861	0.0235735	0.0441397	0.04158	0.020384	0.0472543	0.0489777	0.0196514	0.029305	0.0209996	0.0237371	0.0423806
CM_periimplantitis__SP_184SPT_T016__bin_2	0.104432	0.107256	0.0521769	0.0912363	0.117294	0.0773399	0.12182	0.0836024	0.109535	0.11282	0.107947	0.0682068	0.0639046	0.0305114	0.0279085	0.0498412	0.0407363	0.0552349	0.0344458	0.0502673	0.0535309	0.0425797	0.113811	0.0344224	0.0247245	0.0435546	0.0835247	0.0380564	0.0327833	0.0412008	0.0333304	0.0525288
CM_periimplantitis__SP_184SPT_T016__bin_7	0.0775252	0.0784144	0.0534084	0.0675162	0.073876	0.0837974	0.0893624	0.0787287	0.0917391	0.0964549	0.0862822	0.0677509	0.050524	0.028421	0.0246308	0.0500262	0.0497479	0.0386728	0.0313802	0.036558	0.0542579	0.0279946	0.0553372	0.0369234	0.0257877	0.0430976	0.062567	0.0208477	0.0331222	0.0243794	0.0278019	0.0472985
CM_periimplantitis__SP_184SPT_T016__bin_9	0.0714042	0.0742049	0.0435044	0.0651122	0.0671983	0.0561859	0.0826946	0.0583273	0.0625218	0.0781305	0.0733071	0.0566721	0.0479936	0.0269056	0.0199827	0.0432256	0.03668	0.0373032	0.0229397	0.0356541	0.0409985	0.027951	0.0568978	0.033582	0.0216104	0.0384175	0.0615824	0.019569	0.031049	0.04908	0.0204388	0.0342476
CM_periimplantitis__SP_189SPI_T016__bin_15	0.0945317	0.0873704	0.0483236	0.0963238	0.141708	0.0975778	0.146516	0.088268	0.152611	0.13556	0.0940469	0.0552932	0.0633785	0.029968	0.0369428	0.0729946	0.0596341	0.0761565	0.0461637	0.070442	0.0690503	0.0755098	0.126591	0.0550633	0.045331	0.0468865	0.1543	0.0463518	0.0415049	0.0474939	0.0337104	0.0699261
CM_periimplantitis__SP_201SPI_T016__bin_5	0.0508368	0.0493583	0.0379535	0.0453619	0.0448322	0.0521028	0.0598527	0.0499778	0.0583635	0.0625387	0.0636984	0.0521606	0.035802	0.0247456	0.0179367	0.0326862	0.0318071	0.0302918	0.0256447	0.0364742	0.0352303	0.0242683	0.0312676	0.0387417	0.0192091	0.0389261	0.0534748	0.0228606	0.0421158	0.037556	0.0189674	0.0295808
CM_periimplantitis__SP_242SPT_T016_R__bin_16	0.0252634	0.0315241	0.0168662	0.0258904	0.0234583	0.0187643	0.0242149	0.0227268	0.0195553	0.0288615	0.0355684	0.0221177	0.0197466	0.00935501	0.00854475	0.0239396	0.0301918	0.0238798	0.0173142	0.0425988	0.0260752	0.0252362	0.0218484	0.0153859	0.0101834	0.0319639	0.0165072	0.01317	0.0148818	0.00861633	0.100615	0.0323611
CM_periimplantitis__SP_242SPT_T016_R__bin_17	0.0468315	0.0574025	0.0266384	0.0406308	0.0434079	0.0315735	0.0495204	0.0324641	0.0392342	0.0503924	0.0445806	0.0413167	0.0344551	0.0162585	0.0136779	0.0185162	0.0177066	0.0239485	0.0177127	0.0283372	0.022169	0.018597	0.0441791	0.0196827	0.010433	0.0199734	0.019748	0.00834629	0.0155422	0.0129677	0.0154468	0.0245883
CM_periimplantitis__SP_242SPT_T016_R__bin_29	0.0250589	0.0297053	0.0146808	0.0267971	0.0337376	0.0220705	0.0281185	0.0221597	0.0255807	0.0330037	0.0273039	0.0207373	0.0216222	0.0110985	0.0160232	0.0205083	0.0210079	0.0282973	0.0202936	0.0422456	0.0270438	0.0299594	0.0323967	0.0152063	0.0111369	0.0275096	0.0237929	0.0116824	0.0152556	0.0116315	0.011292	0.014248
CM_periimplantitis__SP_261SPT_T016__bin_14	0.0900478	0.0926688	0.0474805	0.0753353	0.120866	0.0706334	0.109604	0.0850712	0.10569	0.114081	0.0855661	0.0735726	0.0619487	0.0367432	0.0302884	0.0574627	0.0481941	0.0413772	0.0283654	0.0358815	0.0519501	0.0286724	0.0884209	0.0337777	0.0289978	0.0452851	0.0596971	0.0281975	0.0248766	0.035622	0.0223404	0.0501753
CM_periimplantitis__SP_261SPT_T016__bin_7	0.0643037	0.0660839	0.0354822	0.0627525	0.0982053	0.0660354	0.0884452	0.0646507	0.0878886	0.0962429	0.0571391	0.0423969	0.0512999	0.0218692	0.0222235	0.0453358	0.029837	0.0438277	0.0266838	0.0384067	0.040037	0.036151	0.0982164	0.0230398	0.02439	0.0307806	0.0821906	0.031062	0.0252455	0.041459	0.0225786	0.0466266
CM_periimplantitis__SP_261SPT_T016__bin_9	0.11132	0.107523	0.0735505	0.0878408	0.13614	0.113503	0.178364	0.0998314	0.140381	0.131708	0.105563	0.124146	0.0793141	0.0725201	0.0424101	0.108549	0.095024	0.075634	0.0593132	0.100407	0.110071	0.0761581	0.0974161	0.0711766	0.0710973	0.143581	0.0969414	0.0346833	0.0393531	0.0750792	0.0501695	0.0641895
CM_periimplantitis__SP_264SPI_T016__bin_10	0.041149	0.044502	0.0384386	0.0313728	0.0371451	0.0612107	0.0457556	0.0510192	0.0508791	0.0633237	0.0457498	0.0717991	0.0542729	0.0224199	0.0131038	0.0326581	0.040072	0.0251196	0.0217496	0.0251377	0.0324723	0.0136919	0.0380124	0.0304231	0.0295817	0.0290121	0.041761	0.0192079	0.040997	0.0236561	0.0265814	0.0408427
CM_periimplantitis__SP_264SPI_T016__bin_11	0.0699848	0.0793865	0.0442978	0.0538509	0.0660403	0.0688127	0.0898268	0.0693252	0.0799769	0.0964813	0.0839596	0.0716356	0.0529838	0.0397085	0.02309	0.0504612	0.06719	0.0436898	0.0373315	0.0361609	0.0520085	0.0236906	0.0623081	0.0425834	0.0301646	0.0455339	0.0623499	0.0274463	0.0324244	0.0268118	0.0316831	0.0420313
CM_periimplantitis__SP_264SPI_T016__bin_16	0.0634214	0.0632926	0.0415631	0.0544985	0.0740039	0.0435948	0.0697892	0.0559909	0.0641218	0.0679495	0.0744035	0.0515304	0.0414446	0.0270182	0.0313756	0.0409673	0.0387513	0.0483492	0.0335761	0.0801545	0.0480105	0.0357699	0.0651374	0.0229477	0.0200466	0.0388254	0.0517043	0.025175	0.0287235	0.0360529	0.0264221	0.0490883
CM_periimplantitis__SP_264SPI_T016__bin_17	0.0932218	0.10293	0.0952289	0.0847287	0.0928106	0.0746856	0.0790444	0.0599173	0.0713053	0.119096	0.122946	0.162293	0.055727	0.0271279	0.0226133	0.102869	0.107941	0.0436829	0.032966	0.0610323	0.0884586	0.0796091	0.0744533	0.0450196	0.0388654	0.0392772	0.0504476	0.0174988	0.031199	0.0261528	0.0285313	0.0346382
CM_periimplantitis__SP_264SPI_T016__bin_4	0.0949628	0.0704889	0.0468643	0.0925273	0.107945	0.0692191	0.102409	0.0709421	0.107186	0.0939299	0.0852553	0.0501699	0.0515643	0.0281883	0.0249276	0.0562538	0.0379009	0.0497474	0.0286505	0.0407533	0.0496321	0.055219	0.0995878	0.0266529	0.0270696	0.0319155	0.135595	0.0288362	0.0610496	0.120676	0.0249237	0.0516438
CM_periimplantitis__SP_264SPI_T016__bin_5	0.0637576	0.0673176	0.0631082	0.0476448	0.0606903	0.0820922	0.069393	0.125068	0.0765544	0.103479	0.0706763	0.0859074	0.0856904	0.0301138	0.0581832	0.0666566	0.0676624	0.0475723	0.0513906	0.0434303	0.109314	0.0294528	0.060851	0.0544994	0.0372468	0.0611317	0.060202	0.0295077	0.0751989	0.0552145	0.0391469	0.13126
CM_periimplantitis__SP_281SPI_T016__bin_14	0.0561561	0.0554578	0.0362791	0.0497123	0.0454204	0.0383301	0.055652	0.0478654	0.0517944	0.0591762	0.0676638	0.0408751	0.0301205	0.0193654	0.0188933	0.0316281	0.0317472	0.0269733	0.0213842	0.029732	0.0302795	0.0194971	0.0360568	0.0276212	0.0151693	0.0314515	0.0421408	0.0174836	0.0294286	0.0309907	0.0205564	0.0310638
CM_periimplantitis__SP_281SPI_T016__bin_16	0.0635398	0.0751365	0.0368271	0.0625762	0.0590275	0.0428809	0.0765154	0.0483683	0.0528113	0.0670031	0.073493	0.047635	0.0421898	0.0202493	0.0180552	0.0255777	0.0374912	0.0324807	0.0268159	0.0284936	0.0292716	0.0150215	0.0488548	0.0368076	0.0140618	0.0376001	0.0506941	0.0237693	0.0343396	0.0215995	0.0322126	0.0387944
CM_periimplantitis__SP_281SPI_T016__bin_21	0.0539898	0.062493	0.0539654	0.0450673	0.0400272	0.0623776	0.0727159	0.0632757	0.068193	0.0802483	0.072232	0.0761062	0.0549436	0.0361831	0.0180151	0.038526	0.040772	0.0323648	0.032279	0.0317609	0.0520489	0.024557	0.0378613	0.0521159	0.0318802	0.0438006	0.0478468	0.0266442	0.0510767	0.0255756	0.0285318	0.0364061
CM_periimplantitis__SP_281SPI_T016__bin_23	0.037245	0.038583	0.0363558	0.0292744	0.0315814	0.0544676	0.0410341	0.0501396	0.039838	0.049624	0.0424423	0.076422	0.0583982	0.0225483	0.0200326	0.0342894	0.0439154	0.0318057	0.0281703	0.0387035	0.0404558	0.0220834	0.0330038	0.0386999	0.0349091	0.0485935	0.066356	0.0422865	0.125746	0.048888	0.0367843	0.052569
CM_periimplantitis__SP_281SPI_T016__bin_24	0.0769693	0.0904416	0.0858475	0.0595762	0.0665925	0.104338	0.105898	0.086985	0.0856987	0.120735	0.118481	0.105841	0.0916843	0.0408617	0.0258794	0.0491419	0.0548241	0.0365727	0.0337847	0.0364693	0.0522333	0.0240089	0.0573622	0.0494241	0.0282035	0.0528376	0.0521423	0.025682	0.0468426	0.0299481	0.0327969	0.0538995
CM_periimplantitis__SP_282SPT_T016_R__bin_24	0.0397321	0.0410252	0.0420626	0.0314195	0.034095	0.065038	0.0434682	0.0562282	0.0436223	0.0623549	0.0450484	0.0809253	0.0661153	0.0229735	0.0226163	0.0395554	0.0527945	0.0326637	0.0304685	0.0372729	0.0449811	0.0226821	0.0377649	0.0407611	0.0475548	0.0439956	0.0746028	0.0463111	0.163368	0.0654246	0.0447438	0.0710503
CM_periimplantitis__SP_282SPT_T016_R__bin_34	0.0891026	0.0816039	0.0539513	0.0874172	0.127488	0.076545	0.125234	0.0793541	0.116785	0.113247	0.0922267	0.0612876	0.0597194	0.0354182	0.033662	0.0733121	0.0514787	0.0637964	0.0409789	0.056908	0.0579982	0.0509246	0.112096	0.037104	0.0297229	0.0457798	0.121355	0.0362041	0.0327882	0.0435413	0.0312621	0.065243
CM_periimplantitis__SP_282SPT_T016_R__bin_37	0.123941	0.154106	0.0667644	0.109571	0.0730379	0.0494442	0.176654	0.0662704	0.0793376	0.0872616	0.138657	0.0694879	0.0441489	0.0270429	0.0187162	0.0400756	0.0410704	0.0378508	0.0345696	0.034583	0.0350249	0.0182963	0.0484093	0.0445579	0.0162767	0.0349102	0.0716254	0.0246046	0.0423416	0.0258581	0.0321348	0.0386631
CM_periimplantitis__SP_282SPT_T016_R__bin_44	0.0226969	0.0230929	0.00983201	0.0194459	0.0289548	0.0212263	0.0207419	0.0196846	0.024432	0.0295358	0.0280787	0.0175986	0.0185103	0.00939042	0.01507	0.019296	0.0882903	0.275832	0.132964	0.55821	0.355924	0.924835	0.0382578	0.151992	0.0065549	0.0126113	0.0197043	0.0136311	0.0135903	0.0107138	0.0118898	0.0201825
CM_periimplantitis__SP_282SPT_T016_R__bin_8	0.110206	0.0935259	0.0529406	0.0955925	0.148831	0.0852502	0.137483	0.0916425	0.135954	0.116824	0.091198	0.071895	0.065251	0.0442267	0.0404054	0.0779521	0.0634978	0.0875903	0.0665608	0.104345	0.0922129	0.0851255	0.132936	0.0432182	0.033678	0.0744966	0.143839	0.0585043	0.0692462	0.0494341	0.0339127	0.0578354
CM_periimplantitis__SP_283SPI_T016__bin_14	0.0303659	0.0382242	0.0330491	0.0276309	0.0258679	0.0419054	0.0484302	0.0422412	0.0410225	0.0484718	0.0378348	0.0630148	0.0454949	0.0182649	0.0144711	0.0251518	0.0329299	0.0205996	0.0228463	0.0244185	0.0319637	0.0149995	0.0295061	0.0298748	0.0274557	0.0321159	0.0515176	0.0257196	0.105083	0.0402119	0.0414609	0.0401604
CM_periimplantitis__SP_283SPI_T016__bin_15	0.0642273	0.0722174	0.043487	0.0567321	0.0529144	0.0395255	0.0652053	0.0409715	0.0502781	0.0580944	0.0656278	0.0421174	0.0376289	0.0165837	0.0174293	0.0219651	0.0285271	0.0390085	0.0275179	0.0498765	0.0410315	0.0298133	0.050822	0.0257365	0.0189929	0.037975	0.161155	0.106847	1.0044	0.206349	0.0977065	0.110029
CM_periimplantitis__SP_283SPI_T016__bin_18	0.0792055	0.102518	0.0620201	0.0716195	0.0472958	0.0601004	0.105137	0.0589516	0.0611659	0.0816465	0.095015	0.0700611	0.0634924	0.0243258	0.0157011	0.0323588	0.0390664	0.0252712	0.0246866	0.0299761	0.0348117	0.0162941	0.0359207	0.0345524	0.0255241	0.0378462	0.0354262	0.017103	0.0283389	0.0162525	0.0203956	0.0276698
CM_periimplantitis__SP_283SPI_T016__bin_21	0.0658345	0.0494596	0.0418049	0.0620693	0.0648751	0.0379054	0.0539331	0.0445446	0.0528612	0.054757	0.0615812	0.0390204	0.028792	0.0193546	0.0869297	0.0359978	0.0955227	0.431685	1.89001	2.04532	0.580376	3.05956	0.0502231	0.116519	0.017944	0.0741942	0.046034	0.033584	0.295265	0.0380027	0.0268271	0.0984037
CM_periimplantitis__SP_283SPI_T016__bin_27	0.0473836	0.0513055	0.0432925	0.0463925	0.0316308	0.0597004	0.0586507	0.0564526	0.0520609	0.0637754	0.0662949	0.0700527	0.0489589	0.0259562	0.0228294	0.0372651	0.0568272	0.0344637	0.0353569	0.0381373	0.048494	0.0216589	0.0353209	0.0437309	0.0303855	0.0365536	0.0650184	0.034844	0.123262	0.0439374	0.0391118	0.0623198
CM_periimplantitis__SP_283SPI_T016__bin_8	0.0678208	0.0739936	0.0351203	0.0590169	0.0703981	0.0473083	0.0760614	0.054705	0.0671608	0.0722629	0.0774749	0.052917	0.0396899	0.0192956	0.019054	0.0378509	0.0414208	0.0344496	0.025511	0.0350571	0.0331118	0.023031	0.059025	0.0266074	0.0170395	0.032155	0.0496834	0.020423	0.0249757	0.0220304	0.0227231	0.0331165
CM_periimplantitis__SP_283SPI_T016__bin_9	0.0617923	0.0895338	0.0449523	0.0604011	0.0728393	0.0714943	0.063584	0.0710823	0.0609799	0.0858919	0.084255	0.0770547	0.0893601	0.0281467	0.0625106	0.0437144	0.0554633	0.0583915	0.0433063	0.0639474	0.0726742	0.073164	0.0832071	0.0533718	0.0347486	0.0631129	0.0750663	0.04277	0.0663749	0.0572411	0.0506371	0.087813
CM_periimplantitis__SP_283SPT_T016__bin_13	0.058385	0.0702797	0.0470969	0.0436281	0.0466593	0.0603097	0.0639971	0.0570989	0.0561903	0.0839435	0.0730416	0.0884523	0.0538191	0.0289348	0.0172418	0.0368868	0.0396055	0.0306123	0.0263173	0.0317659	0.0387597	0.0187031	0.0437128	0.0430726	0.026354	0.0375994	0.0426406	0.0190103	0.0352228	0.0260675	0.0258148	0.0352521
CM_periimplantitis__SP_287SPT_T016__bin_27	0.0635864	0.0775174	0.0398951	0.0678123	0.0465219	0.0419283	0.0972593	0.055789	0.0644564	0.0729285	0.107405	0.0810582	0.0394344	0.0221397	0.0229566	0.0328037	0.0451523	0.0307224	0.0286156	0.0406829	0.0325468	0.0228284	0.0384412	0.0407771	0.0149809	0.0290599	0.0641694	0.0194472	0.0270821	0.0182604	0.0254116	0.0346689
CM_periimplantitis__SP_287SPT_T016__bin_35	0.378559	0.472947	0.17063	0.329783	0.126402	0.0857998	0.403919	0.128033	0.161352	0.197023	0.424751	0.132686	0.0789881	0.0382597	0.0352104	0.0534414	0.0740353	0.0637765	0.0623361	0.0776843	0.0586736	0.0325556	0.0679026	0.0777988	0.0274728	0.0726903	0.092688	0.054531	0.0578573	0.0327354	0.0540162	0.0514112
CM_periimplantitis__SP_288SPT_T016__bin_8	0.0330555	0.040941	0.027611	0.0331178	0.0279721	0.0352708	0.0377105	0.0332744	0.0327421	0.0416209	0.0448253	0.0585862	0.046076	0.0188438	0.017082	0.0306904	0.0330279	0.0262206	0.0251887	0.0291044	0.0324403	0.0143163	0.0258645	0.0417125	0.0233828	0.0383811	0.0547593	0.0317289	0.0975566	0.0447854	0.035353	0.0429303
CM_periimplantitis__SP_302SPT_T016__bin_3	0.0519018	0.0517299	0.0347385	0.0434346	0.045288	0.0461238	0.0598908	0.0490635	0.0513772	0.0640133	0.0642356	0.0582479	0.0408112	0.0206171	0.0174705	0.036113	0.0392226	0.0333111	0.029044	0.0379948	0.0429855	0.0268536	0.0352533	0.053218	0.022127	0.0405715	0.0543	0.0275711	0.0403421	0.0316873	0.0251528	0.0328247
CM_periimplantitis__SP_305SPI_T016__bin_13	0.0906903	0.0903322	0.0549818	0.0777951	0.0939778	0.0713676	0.0988639	0.0783399	0.095282	0.0958173	0.095204	0.0683574	0.0606988	0.0311313	0.0295557	0.0551071	0.0490214	0.0467971	0.0355273	0.0548243	0.0597087	0.032952	0.0851808	0.0336146	0.0274481	0.0469628	0.0847891	0.0233262	0.0436449	0.048784	0.0374984	0.0609281
CM_periimplantitis__SP_305SPI_T016__bin_15	0.082695	0.0793203	0.0562366	0.0698268	0.0912326	0.0673166	0.0920632	0.0706692	0.0867656	0.100384	0.0860909	0.0610902	0.0548612	0.0349504	0.0258871	0.0543167	0.0487705	0.0446305	0.0385189	0.0547276	0.0469408	0.0360212	0.0751835	0.0354628	0.0221902	0.0452207	0.074672	0.0223862	0.0402451	0.0343894	0.0303214	0.0480851
CM_periimplantitis__SP_305SPI_T016__bin_1	0.0731799	0.0839595	0.0419376	0.0718241	0.0556982	0.0420305	0.104744	0.0538811	0.0671657	0.0697677	0.0948968	0.0584809	0.0461017	0.0258006	0.0303405	0.0376301	0.0519924	0.042265	0.0395524	0.0420859	0.0434231	0.0194729	0.0550166	0.0438993	0.0194611	0.0390991	0.0622972	0.0290214	0.03636	0.0285599	0.0271748	0.0381828
CM_periimplantitis__SP_305SPI_T016__bin_20	0.0545538	0.0610733	0.0483544	0.0430532	0.0421632	0.0584972	0.0630137	0.0511686	0.0528562	0.0668286	0.067583	0.0672481	0.0455122	0.0284667	0.0191372	0.0366187	0.0397939	0.0283606	0.0255522	0.0303178	0.03864	0.0213239	0.0319343	0.0402148	0.0339102	0.0475255	0.0525978	0.0289689	0.0487385	0.0250025	0.0307856	0.0440745
CM_periimplantitis__SP_305SPI_T016__bin_5	0.103036	0.101373	0.0787159	0.089384	0.13929	0.0852905	0.123209	0.0945665	0.1157	0.124573	0.124701	0.105608	0.06733	0.036692	0.040798	0.0651604	0.0587173	0.0683493	0.0408953	0.060681	0.0690092	0.0529028	0.106633	0.0432772	0.036147	0.0611908	0.111507	0.0339384	0.0364358	0.0514067	0.0336532	0.0623701
CM_periimplantitis__SP_321SPI_T016__bin_10	0.0531169	0.0709555	0.035028	0.0475851	0.0790431	0.0649344	0.0556105	0.0608067	0.0612034	0.0836464	0.0716205	0.0560077	0.0783415	0.0277534	0.0252352	0.0397593	0.0343308	0.0494293	0.0314756	0.0395756	0.0397724	0.0214038	0.0955688	0.0433076	0.0341484	0.0511197	0.0854971	0.0691144	0.0340695	0.0626233	0.0299215	0.057609
CM_periimplantitis__SP_321SPI_T016__bin_4	0.0532543	0.0476289	0.037729	0.0512912	0.0434732	0.0455594	0.0507834	0.0452047	0.0508147	0.056992	0.0573018	0.0457543	0.0357356	0.0207484	0.0201529	0.0340321	0.0321834	0.0276042	0.0217264	0.02565	0.03159	0.0198356	0.0327158	0.0299591	0.0165175	0.0317721	0.141843	0.0180669	0.0453721	0.080575	0.0210111	0.0272974
CM_periimplantitis__SP_321SPI_T016__bin_7	0.0482205	0.0531181	0.0424646	0.0353405	0.0428291	0.0612912	0.0488734	0.058984	0.0482361	0.0678191	0.0522512	0.0706363	0.0607857	0.024559	0.015831	0.0350287	0.0367561	0.0246055	0.0218386	0.0229619	0.0381653	0.0161729	0.0421874	0.0316042	0.0286769	0.0289816	0.044341	0.0174173	0.0454446	0.0309641	0.0277908	0.0425962
CM_periimplantitis__SP_321SPI_T016__bin_8	0.049059	0.0573088	0.0352588	0.0584909	0.0482209	0.0388617	0.0556609	0.0453205	0.0506174	0.0524662	0.0680634	0.0435909	0.0349052	0.0178224	0.0178493	0.0271864	0.0394104	0.0296087	0.0236481	0.0330297	0.0290721	0.0161373	0.0406301	0.0238526	0.015177	0.0257671	0.0359627	0.0166454	0.0314972	0.0224436	0.0217161	0.0258928
CM_periimplantitis__SP_323SPI_T016__bin_13	0.0615284	0.0600906	0.0370441	0.0608959	0.0436361	0.0365805	0.0599471	0.0457091	0.045655	0.0567932	0.0666172	0.0390995	0.0361397	0.018439	0.016952	0.0290573	0.0369592	0.0293717	0.0238511	0.0277713	0.03072	0.0185377	0.0355032	0.0329523	0.0136982	0.0247673	0.0539554	0.0164835	0.0595745	0.11384	0.0198872	0.0293557
CM_periimplantitis__SP_323SPI_T016__bin_16	0.106403	0.125328	0.0658056	0.111607	0.0796302	0.0675602	0.196445	0.07975	0.102046	0.116507	0.190645	0.110957	0.0683592	0.0355298	0.0294561	0.0559571	0.0682473	0.0495792	0.0457475	0.0533486	0.04922	0.0261804	0.0647818	0.0588856	0.0268063	0.04954	0.100325	0.0490447	0.0564098	0.0516419	0.0442593	0.0451808
CM_periimplantitis__SP_323SPI_T016__bin_23	0.0607575	0.0581957	0.0384126	0.0562782	0.0421854	0.0357089	0.0610449	0.0479333	0.0605646	0.0575667	0.0688216	0.0407411	0.0388362	0.0144186	0.0142075	0.0313936	0.034606	0.0294746	0.0343795	0.0413461	0.051223	0.0255397	0.0427517	0.0367994	0.014427	0.0342758	0.0670059	0.0362811	0.151108	0.0481735	0.0334603	0.0423592
CM_periimplantitis__SP_323SPI_T016__bin_29	0.0985725	0.0929097	0.0574277	0.0892952	0.115537	0.0872977	0.137293	0.0946313	0.133875	0.12448	0.0981262	0.0634432	0.0613455	0.0348384	0.0359109	0.0560281	0.0498536	0.0560923	0.0369686	0.0550705	0.0606089	0.0511696	0.0807302	0.0388505	0.024897	0.0530259	0.0841301	0.0389556	0.0364629	0.0347388	0.0287148	0.0565989
CM_periimplantitis__SP_323SPI_T016__bin_5	0.134034	0.172012	0.0693798	0.122789	0.0692804	0.0560694	0.159025	0.0724209	0.0812457	0.100678	0.166285	0.0815201	0.0528674	0.0251613	0.0326102	0.0392285	0.062533	0.0511584	0.0515628	0.0511901	0.0510817	0.024596	0.0560114	0.0568048	0.0253464	0.0550245	0.0841132	0.0395506	0.0601472	0.0349278	0.0374158	0.0463649
CM_periimplantitis__SP_323SPI_T016__bin_7	0.0793555	0.076046	0.0585919	0.0597404	0.0662979	0.0904306	0.0939644	0.0861969	0.0952178	0.0970156	0.0971071	0.0967178	0.0636126	0.0666348	0.0320642	0.0453932	0.0537798	0.0542015	0.0422739	0.044388	0.0649117	0.0318304	0.0478348	0.064393	0.0278452	0.0440916	0.079448	0.0436424	0.0838177	0.0492451	0.035663	0.06737
CM_periimplantitis__SP_344SPT_T016__bin_25	0.027377	0.0251017	0.0158968	0.0200243	0.0257359	0.0295278	0.0249661	0.0325547	0.0301259	0.0368965	0.0291113	0.0221486	0.0254776	0.0156065	0.0117359	0.0247767	0.0321958	0.0251957	0.0140141	0.0351652	0.0278279	0.0224549	0.0258292	0.0190042	0.0118221	0.027203	0.0214396	0.00767314	0.0106089	0.00996335	0.013847	0.0150127
CM_periimplantitis__SP_344SPT_T016__bin_28	0.0314934	0.0340891	0.0238563	0.0260907	0.0279106	0.0373669	0.0283444	0.0361757	0.0307136	0.0431286	0.0362304	0.0443741	0.0400199	0.0165376	0.0165323	0.0233971	0.0285011	0.0243554	0.0232966	0.0254796	0.0309174	0.0135455	0.0318968	0.0251187	0.0216607	0.0252096	0.0453563	0.0351397	0.094617	0.0305998	0.0300612	0.0397788
CM_periimplantitis__SP_344SPT_T016__bin_30	0.0318293	0.0350234	0.0187118	0.0289953	0.0391881	0.0261925	0.037378	0.0293178	0.0331056	0.0381934	0.0458553	0.0238751	0.0237756	0.0117747	0.0153736	0.016162	0.017737	0.0231459	0.0148565	0.0268757	0.0195522	0.0152755	0.0367601	0.012464	0.00892268	0.0184047	0.0250035	0.0119253	0.0146921	0.0124298	0.0107082	0.017392
CM_periimplantitis__SP_344SPT_T016__bin_32	0.0929141	0.0910652	0.0514769	0.10093	0.12746	0.075729	0.11318	0.0818444	0.113639	0.109478	0.0971846	0.0558776	0.0635513	0.0377744	0.0421531	0.06558	0.0563161	0.0832163	0.0650157	0.0821153	0.0651675	0.0715296	0.128621	0.037738	0.0358424	0.059026	0.115865	0.0406472	0.0352638	0.0660583	0.0282814	0.0597652
CM_periimplantitis__SP_344SPT_T016__bin_33	0.0396008	0.0368395	0.0371133	0.0348729	0.0305227	0.0449087	0.0484194	0.0438084	0.0386302	0.0486158	0.234704	0.0623616	0.0414064	0.0177388	0.0163734	0.0279299	0.0413739	0.0277452	0.0245378	0.0320191	0.033016	0.0165373	0.0300715	0.0322294	0.0274607	0.0385081	0.0424676	0.0250593	0.0654574	0.0260402	0.0321486	0.0407544
CM_periimplantitis__SP_344SPT_T016__bin_34	0.0302669	0.0344504	0.0156969	0.0233534	0.0384261	0.0276471	0.0362359	0.0298638	0.0270519	0.0391064	0.0329906	0.0344702	0.0311633	0.0220139	0.0150886	0.0361507	0.047898	0.0409796	0.0198903	0.0437097	0.0362731	0.0402082	0.0378964	0.0182095	0.0121364	0.0454843	0.0212309	0.0100751	0.0157926	0.010991	0.0105081	0.0205673
CM_periimplantitis__SP_344SPT_T016__bin_42	0.0383863	0.0455915	0.0258356	0.0387324	0.0536949	0.0359388	0.0487615	0.0380823	0.0429389	0.0528305	0.0449128	0.0346875	0.0339542	0.0161884	0.015262	0.023782	0.023177	0.0312639	0.0233044	0.0496901	0.0299617	0.0250808	0.0465555	0.0196977	0.0140027	0.025743	0.0336066	0.0186168	0.0283753	0.0241555	0.013754	0.0275232
CM_periimplantitis__SP_344SPT_T016__bin_43	0.0462324	0.056016	0.0417117	0.039091	0.0357345	0.0563881	0.0575434	0.0480164	0.049589	0.0618799	0.0601239	0.0703301	0.0446722	0.0220085	0.0156634	0.0329911	0.0365386	0.0255822	0.0223933	0.0252883	0.0337597	0.0150771	0.0306844	0.0342519	0.0250201	0.0364209	0.0439855	0.0184938	0.0410263	0.019871	0.0265091	0.0317341
CM_periimplantitis__SP_344SPT_T016__bin_54	0.0833385	0.102104	0.0881227	0.0587371	0.0696812	0.11421	0.106926	0.0943047	0.087709	0.117122	0.117103	0.109492	0.105391	0.0426373	0.0226137	0.0450881	0.0531057	0.0332184	0.0292156	0.0329524	0.0467839	0.0234899	0.056787	0.0411093	0.0421917	0.0431534	0.0495633	0.0199387	0.0412044	0.0277692	0.0269752	0.0537539
CM_periimplantitis__SP_344SPT_T016__bin_56	0.0329975	0.0378319	0.0293176	0.0328044	0.0285995	0.0409494	0.0386572	0.0392593	0.0336498	0.0466862	0.0441239	0.0491167	0.0459756	0.0150097	0.0168603	0.0235133	0.0287246	0.0241711	0.0204157	0.0255065	0.0292765	0.0139592	0.0351276	0.0284737	0.0278806	0.0284175	0.0426448	0.0236665	0.064771	0.0430697	0.0276293	0.0346406
CM_periimplantitis__SP_344SPT_T016__bin_8	0.0553016	0.0678347	0.0570641	0.0502541	0.0458978	0.0581087	0.0782542	0.0647047	0.0565786	0.0753224	0.0848069	0.0843714	0.0597377	0.0270192	0.0142243	0.0411108	0.0468862	0.0396809	0.0413392	0.103565	0.0424896	0.0248589	0.0344519	0.0432764	0.042438	0.0477559	0.0532062	0.019322	0.0460307	0.0391058	0.0307616	0.0407048
CM_periimplantitis__SP_344SPT_T016__bin_9	0.0527666	0.0457083	0.0357258	0.0380301	0.0419012	0.0658792	0.0353866	0.0842876	0.0765086	0.0881065	0.0702936	0.0276052	0.0228705	0.00947995	0.00928474	0.0200271	0.018475	0.0221878	0.0148494	0.024581	0.02142	0.0175586	0.0317713	0.0142264	0.00988934	0.014764	0.0369038	0.0113387	0.0147825	0.0167521	0.0168546	0.0574384
CM_periimplantitis__SP_345SPT_T016__bin_6	0.0482297	0.0531998	0.0456802	0.0463869	0.0431502	0.0638324	0.0549392	0.0626086	0.0509991	0.0689345	0.0620511	0.094213	0.0677685	0.0310092	0.0251418	0.037614	0.0536966	0.0364296	0.0350045	0.0502567	0.0463275	0.0231688	0.0453224	0.0507476	0.0409432	0.0478611	0.0748808	0.0332077	0.0958915	0.0536999	0.065208	0.0851426
CM_periimplantitis__SP_381SPT_T016__bin_29	0.028653	0.0336934	0.0287278	0.0266418	0.0292186	0.0442596	0.034681	0.0404502	0.0308757	0.0426858	0.0389463	0.0503479	0.0434476	0.0162651	0.0144515	0.0243928	0.0296952	0.0228292	0.0211769	0.0248737	0.0274333	0.011788	0.0333726	0.0291438	0.0223969	0.0265068	0.0389698	0.0243533	0.0582957	0.0259409	0.0249325	0.0341418
CM_periimplantitis__SP_383SPT_T016__bin_3	0.0332797	0.0399707	0.0349801	0.0327772	0.028235	0.048283	0.0392537	0.0434429	0.0414402	0.0462364	0.0431452	0.0615399	0.0504098	0.0231089	0.0226124	0.032593	0.0415128	0.0319856	0.0289904	0.0392323	0.0414696	0.0208515	0.0325649	0.0449578	0.0362439	0.0419616	0.0600462	0.0404842	0.118398	0.0525277	0.0378096	0.0715816
CM_periimplantitis__SP_383SPT_T016__bin_4	0.0423163	0.0485467	0.0338694	0.0405874	0.0406578	0.0477207	0.0521413	0.0483516	0.0505324	0.0575553	0.0528036	0.0479398	0.0404176	0.0193034	0.0192244	0.0283677	0.0333397	0.0321282	0.0277847	0.0326328	0.0360268	0.0195647	0.0383812	0.0385343	0.0172146	0.0299737	0.0534305	0.0189117	0.0495754	0.0264031	0.0278539	0.0378042
CM_periimplantitis__SP_383SPT_T016__bin_5	0.0671002	0.0742626	0.0545159	0.0540808	0.0656159	0.0776701	0.0755817	0.0689322	0.0700447	0.0930549	0.0832459	0.0885863	0.0758327	0.031858	0.0212381	0.0493661	0.0464919	0.0400899	0.0329674	0.0378004	0.0446816	0.0238178	0.0835351	0.0574715	0.0353749	0.0543104	0.0690699	0.0443145	0.0519516	0.0490259	0.0382246	0.0552854
CM_periimplantitis__SP_383SPT_T016__bin_6	0.027322	0.02874	0.0153726	0.0265209	0.0277089	0.0190948	0.0286275	0.0233415	0.0251707	0.0304261	0.0287149	0.0199599	0.0193371	0.00903766	0.0109575	0.0122135	0.0134322	0.0195708	0.0120981	0.0216526	0.0188361	0.0148324	0.0267328	0.011281	0.00736146	0.0137178	0.0192575	0.0119922	0.0111671	0.0137611	0.0101557	0.0128346
CM_periimplantitis__SP_384SPI_T016__bin_6	0.249619	0.285283	0.105774	0.199808	0.0994162	0.064903	0.25841	0.0828053	0.114144	0.132736	0.245634	0.0827539	0.0541381	0.0248027	0.0214583	0.0391912	0.0448595	0.0398279	0.0351069	0.039235	0.039722	0.0204055	0.0607991	0.0452031	0.0225303	0.0426411	0.0594777	0.0228285	0.0412251	0.0281019	0.0332417	0.0406933
CM_periimplantitis__SP_384SPT_T016__bin_11	0.0218833	0.0264609	0.0147187	0.0236339	0.0299618	0.0202931	0.0276097	0.0211736	0.0246013	0.0305257	0.0298306	0.0224458	0.0196871	0.0102623	0.00754866	0.0138579	0.0129844	0.0161712	0.0108714	0.0198453	0.0169152	0.0101841	0.0266262	0.0122982	0.0068024	0.0267261	0.0190142	0.0123103	0.0115031	0.00772806	0.0100708	0.0149046
CM_periimplantitis__SP_384SPT_T016__bin_9	0.0195422	0.0213933	0.0157495	0.0204275	0.0211933	0.0234633	0.0220791	0.0227184	0.0271572	0.0330088	0.027573	0.0199679	0.0160026	0.00907262	0.0068359	0.0140167	0.0141459	0.0139619	0.0105431	0.0137223	0.01285	0.00910028	0.0191269	0.0150226	0.00716635	0.0116936	0.0248859	0.0113175	0.0134218	0.0161123	0.0102233	0.0197885
CM_periimplantitis__SP_385SPT_T016__bin_6	0.0233785	0.0276278	0.0200873	0.0192624	0.0214099	0.0346258	0.027078	0.0321125	0.0281828	0.0406986	0.026769	0.0492285	0.0380425	0.0129625	0.0110067	0.0185244	0.023506	0.016492	0.0151875	0.019048	0.0228583	0.00950183	0.0250144	0.0188661	0.0175143	0.0186249	0.0311256	0.0173601	0.0515262	0.0202261	0.0209832	0.0303178
CM_periimplantitis__SP_386SPT_T016__bin_21	0.0244143	0.0252346	0.0151432	0.0228631	0.0400195	0.0174947	0.0295582	0.0215138	0.0254126	0.0351411	0.0268361	0.0243318	0.0218995	0.00873466	0.0105976	0.0177066	0.0145523	0.0205047	0.0102624	0.016009	0.0260504	0.0133564	0.0291269	0.0151661	0.0107289	0.0147863	0.0207897	0.0128286	0.0223549	0.023224	0.012228	0.0147115
CM_periimplantitis__SP_387SPT_T016__bin_12	0.147636	0.177674	0.0707407	0.148814	0.0813315	0.0503787	0.166551	0.0585331	0.0818727	0.0957411	0.167374	0.0659166	0.0480403	0.022728	0.0227155	0.0398707	0.0484495	0.0388594	0.0330893	0.0393693	0.0399844	0.0225651	0.0558857	0.0391042	0.0139626	0.0277888	0.0543808	0.0195188	0.0305706	0.0240258	0.0444343	0.0433535
CM_periimplantitis__SP_387SPT_T016__bin_13	0.0275821	0.0276983	0.0219914	0.0307874	0.024489	0.020754	0.0399251	0.0263057	0.030363	0.0353595	0.0336696	0.0283914	0.0228904	0.0204422	0.0189943	0.0277134	0.0349793	0.0370922	0.0244004	0.0413944	0.0365339	0.0259852	0.0258082	0.0282129	0.012461	0.0285139	0.0265609	0.011702	0.0177068	0.0126059	0.0169813	0.0209267
CM_periimplantitis__SP_387SPT_T016__bin_18	0.0528661	0.0568316	0.0285038	0.0529233	0.0681134	0.0431967	0.0658944	0.0420181	0.0575284	0.0631893	0.0506164	0.048738	0.0372501	0.0225494	0.0219952	0.0311693	0.0261474	0.0341974	0.0228193	0.027185	0.0301865	0.0219789	0.0589834	0.0305427	0.0149478	0.0329591	0.0426439	0.0166502	0.0191267	0.0213023	0.0202272	0.0335811
CM_periimplantitis__SP_403SPT_T016__bin_11	0.0315493	0.0394488	0.0282832	0.0342756	0.0311608	0.0307039	0.0365812	0.0297336	0.0380032	0.0448429	0.0407256	0.0312865	0.0261879	0.0159943	0.0147842	0.0372194	0.0405969	0.0429779	0.0250575	0.0501239	0.0489296	0.0266336	0.0317537	0.0189578	0.0156608	0.0304256	0.0285283	0.0151437	0.0194234	0.0154566	0.0194229	0.0263987
CM_periimplantitis__SP_403SPT_T016__bin_16	0.0968369	0.155503	0.0594957	0.0843251	0.161346	0.161952	0.101316	0.155836	0.145324	0.174452	0.142711	0.122007	0.155976	0.0824004	0.0358924	0.111085	0.0861808	0.149998	0.0685075	0.104513	0.0738041	0.0946762	0.166086	0.044871	0.115996	0.179472	0.158504	0.143087	0.045679	0.142905	0.081886	0.148913
CM_periimplantitis__SP_502SPI_T016__bin_11	0.0403613	0.0400896	0.029184	0.0318016	0.0348824	0.0387208	0.0546267	0.0416233	0.0430153	0.050676	0.0438337	0.0458589	0.0329915	0.0186199	0.018113	0.0296295	0.0335126	0.0249255	0.0246147	0.0260588	0.0318039	0.0165962	0.0296233	0.0317287	0.0125734	0.0301177	0.0480165	0.0204826	0.0334433	0.0225313	0.0214587	0.0356189
CM_periimplantitis__SP_502SPI_T016__bin_3	0.0534815	0.0541177	0.0360095	0.047024	0.0430957	0.0465487	0.0541085	0.0514122	0.0587339	0.0629488	0.072355	0.042584	0.0254598	0.0164577	0.0148365	0.0277902	0.032631	0.0275006	0.0219964	0.0277779	0.0280685	0.0184177	0.0288895	0.0230895	0.0116404	0.0234268	0.0397756	0.0165058	0.0271458	0.0204018	0.0187849	0.033347
CM_periimplantitis__SP_502SPI_T016__bin_5	0.096834	0.113907	0.0644729	0.101859	0.0676589	0.0549865	0.123383	0.0692349	0.0815596	0.0837082	0.139477	0.0903698	0.055262	0.0310305	0.0346861	0.0528455	0.0865374	0.0675408	0.0599732	0.0671642	0.0648605	0.0300192	0.0589823	0.0699663	0.0214688	0.0585267	0.0957129	0.0501134	0.06364	0.0337106	0.0415631	0.0437161
CM_periimplantitis__SP_502SPT_T016__bin_1	0.0310047	0.0329689	0.0320233	0.0264089	0.0281731	0.0507267	0.0328756	0.0463363	0.0354568	0.0465178	0.0381615	0.0629464	0.0506957	0.0194886	0.0152294	0.0295608	0.0374133	0.0226436	0.0191814	0.028158	0.0334673	0.0151058	0.0290202	0.0329325	0.0303573	0.0304667	0.0514821	0.0318489	0.0957176	0.0365827	0.0340683	0.0429204
CM_periimplantitis__SP_502SPT_T016__bin_2	0.0228707	0.0265805	0.0146097	0.0215701	0.0264988	0.0183188	0.0265973	0.021059	0.0235435	0.0283967	0.0238455	0.0160522	0.017447	0.00710369	0.0192317	0.0128834	0.0187679	0.0155971	0.0150516	0.0360734	0.015461	0.0349246	0.02529	0.0101924	0.0113248	0.0226402	0.0195519	0.0188014	0.021083	0.0093997	0.0113683	0.018433
CM_periimplantitis__SP_502SPT_T016__bin_4	0.0443999	0.0543241	0.0397672	0.0398175	0.0389925	0.0387509	0.0511415	0.0457168	0.0427837	0.0533445	0.0520699	0.0450128	0.0267976	0.0188536	0.0124313	0.0464517	0.0613614	0.0622176	0.0328851	0.0888773	0.0474416	0.0464748	0.0325771	0.02538	0.0142834	0.0598848	0.0366062	0.0210696	0.020208	0.0121127	0.0186995	0.0251031
CM_periimplantitis__SP_503SPT_T016__bin_12	0.0551751	0.064765	0.0483432	0.0448952	0.0443917	0.0607479	0.0700371	0.0550184	0.0697274	0.077949	0.0737009	0.0912581	0.058957	0.0292196	0.0190699	0.0336908	0.0445401	0.0388967	0.0335034	0.0370391	0.0459282	0.0308042	0.0365742	0.0400017	0.0249455	0.038475	0.0437342	0.0210773	0.0445458	0.0206249	0.0285777	0.032939
CM_periimplantitis__SP_503SPT_T016__bin_2	0.0210239	0.0230883	0.0149125	0.0163388	0.021685	0.0307995	0.0232445	0.0303208	0.0349887	0.0301689	0.0260455	0.0206103	0.0136526	0.00973631	0.0068458	0.0155408	0.015761	0.0124027	0.0119648	0.0115452	0.01338	0.00768504	0.0223797	0.0156739	0.0101399	0.017498	0.0196066	0.00942641	0.0156324	0.00868328	0.00860689	0.0183665
CM_periimplantitis__SP_602SPI_T016__bin_4	0.0320827	0.0366687	0.0291172	0.0350025	0.0287134	0.0326865	0.0426608	0.0333705	0.0355389	0.0442434	0.045982	0.0485137	0.035223	0.0140094	0.0168614	0.0238358	0.0294308	0.0268914	0.021935	0.0218971	0.0289233	0.0136428	0.0274798	0.028004	0.0162659	0.022745	0.0363081	0.0146463	0.0448211	0.0490269	0.0173745	0.0345234
CM_periimplantitis__SP_602SPI_T016__bin_8	0.0493341	0.0518721	0.035875	0.0493048	0.0420082	0.0337465	0.0486966	0.0335372	0.0387413	0.0480465	0.0676411	0.0438436	0.0288015	0.0281907	0.24245	0.0395709	0.235759	0.997655	0.678899	2.02526	1.14844	1.93006	0.0472804	0.360712	0.0460492	0.482651	0.033234	0.060074	0.240419	0.0651178	0.0745396	0.150112
Castro-NallarE_2015__ES_043_megahit__bin_1	0.0205324	0.0229698	0.0150003	0.0229321	0.018737	0.0271201	0.0280237	0.067834	0.0201727	0.0433831	0.0241312	0.050725	0.0251545	0.0139972	0.0188237	0.0188885	0.0193669	0.0444861	0.035443	0.0143822	0.0234514	0.0117604	0.0183094	0.142646	0.0141091	0.0362184	0.0502763	0.00748024	0.0188449	0.0141682	0.0385388	0.0170919
Castro-NallarE_2015__ES_104_megahit__bin_20	0.0287771	0.0351617	0.0232894	0.0302809	0.0269471	0.0283148	0.0366168	0.0271916	0.0301417	0.0391283	0.0355149	0.0320823	0.0265615	0.0146128	0.0145669	0.0259632	0.0224609	0.0258704	0.113129	0.479299	0.0252673	0.012538	0.027352	0.0220538	0.0113224	0.0308482	0.0318761	0.0178636	0.0240148	0.018315	0.0237304	0.0184409
Castro-NallarE_2015__ES_106_megahit__bin_19	0.0573537	0.0582611	0.0364608	0.0520593	0.0415637	0.0348859	0.0581461	0.0395916	0.0467908	0.0521576	0.048823	0.0464083	0.0282157	0.0228614	0.0173414	0.114618	0.157156	0.129797	0.0477399	0.196508	0.118252	0.124007	0.0387535	0.035066	0.0277332	0.0814274	0.0316753	0.0120794	0.019615	0.0108818	0.0199013	0.0158237
Castro-NallarE_2015__ES_107_megahit__bin_14	0.0275954	0.0251815	0.0199343	0.0241387	0.0223028	0.0197977	0.0291876	0.0259919	0.0300847	0.0310328	0.0240213	0.0426386	0.0218394	0.0198257	0.00949336	0.130396	0.183824	0.155164	0.0528416	0.262454	0.13995	0.162389	0.0262401	0.0252896	0.0146228	0.118815	0.014815	0.00979234	0.0075011	0.00724787	0.00972018	0.0106341
Castro-NallarE_2015__ES_110_megahit__bin_4	0.0156666	0.021479	0.0129615	0.0256488	0.018254	0.0181148	0.0164866	0.0178604	0.0162977	0.0283318	0.0215571	0.0219755	0.0287634	0.00880736	0.0199758	0.0227201	0.0212979	0.0355469	0.0241858	0.0133914	0.0127124	0.00679376	0.0329099	0.0155723	0.011053	0.0170556	0.0221422	0.0102267	0.020242	0.023018	0.015224	0.0116057
Castro-NallarE_2015__ES_114_megahit__bin_29	0.0241115	0.0261918	0.0158102	0.0231269	0.0330324	0.0232639	0.0301447	0.0245438	0.0302198	0.0327659	0.0259493	0.0322266	0.017469	0.010708	0.0716883	0.0368517	0.0203209	0.0297527	0.0230682	0.0479128	0.036203	0.0250451	0.0281348	0.0178928	0.0141275	0.0245593	0.0318546	0.0133171	0.018475	0.0283706	0.0163082	0.036302
Castro-NallarE_2015__ES_114_megahit__bin_4	0.0445814	0.0566356	0.02297	0.0319882	0.034507	0.0252347	0.0509916	0.0229012	0.0243532	0.0400297	0.053392	0.0312678	0.0243373	0.0105922	0.0159217	0.0160441	0.0123093	0.020684	0.0135959	0.0123544	0.0194122	0.0123425	0.0357156	0.0135377	0.0151696	0.0190055	0.0333933	0.0161019	0.0342577	0.0207697	0.0146871	0.019715
Castro-NallarE_2015__ES_137_megahit__bin_4	0.0158449	0.0146489	0.0124316	0.0177146	0.0180037	0.0607071	0.015962	0.0204808	0.0170982	0.0263073	0.0161945	0.0188258	0.0140177	0.00788213	0.0367617	0.0307397	0.0222983	0.0228687	0.0155967	0.0240456	0.0282088	0.0182597	0.0170568	0.0193684	0.00873829	0.0191524	0.0141335	0.00643835	0.0104441	0.01194	0.00807584	0.0112912
Castro-NallarE_2015__ES_147_megahit__bin_4	0.0227666	0.0248757	0.011374	0.0362953	0.0301704	0.0217835	0.0239179	0.092887	0.0240093	0.0289452	0.0276125	0.0247773	0.0240939	0.0103177	0.0168296	0.0164182	0.0181775	0.0178467	0.0137331	0.0114472	0.0171957	0.0107978	0.030104	0.474586	0.0130331	0.0150805	0.0313384	0.0165125	0.0854644	0.0279477	0.659363	0.0202086
Castro-NallarE_2015__ES_158_megahit__bin_12	0.0526082	0.0622154	0.0476994	0.0459488	0.0553535	0.0714965	0.0556354	0.0655487	0.0543304	0.0791012	0.0629813	0.0865402	0.078322	0.0317885	0.053803	0.0582154	0.0535826	0.0533767	0.0404832	0.0585417	0.0617453	0.0363047	0.0777386	0.0518281	0.0498713	0.0459143	0.109333	0.0560519	0.105441	0.084832	0.0454188	0.0848832
Castro-NallarE_2015__ES_158_megahit__bin_22	0.0477712	0.0578819	0.0315667	0.0532566	0.0572091	0.0469915	0.0471652	0.0496842	0.0483623	0.0758815	0.0531573	0.0628283	0.0445166	0.028517	0.136735	0.106495	0.0406179	0.0568867	0.0377504	0.0253905	0.0888261	0.0305951	0.0516127	0.0540266	0.0334053	0.0363697	0.0422759	0.0198581	0.025977	0.0606064	0.0322203	0.0582159
Castro-NallarE_2015__ES_209_megahit__bin_13	0.0170229	0.0227824	0.0094905	0.0204228	0.0243591	0.0241569	0.0203959	0.0219677	0.0187864	0.0426399	0.0237201	0.0189082	0.0159179	0.00895034	0.0391683	0.0314606	0.0134676	0.0851366	0.0664664	0.13049	0.022467	0.014724	0.0302001	0.0163565	0.00872935	0.0207427	0.0272179	0.0128155	0.0297915	0.0182529	0.0141414	0.0146045
Castro-NallarE_2015__ES_209_megahit__bin_18	0.0647296	0.0650055	0.0390173	0.0436036	0.0672529	0.0484808	0.0868595	0.0603848	0.0657057	0.0787332	0.0545523	0.052469	0.0368782	0.0288684	0.0261773	0.0491647	0.0359967	0.0380273	0.0312981	0.149041	0.040173	0.0207265	0.0441679	0.0270014	0.0171886	0.0323448	0.0348262	0.0147742	0.0169698	0.0187145	0.0192542	0.0272848
Castro-NallarE_2015__ES_210_megahit__bin_4	0.134133	0.201928	0.364114	0.152217	0.0694373	0.0855875	0.290918	0.382323	0.150769	0.169704	0.293091	0.30962	0.0701572	0.0403592	0.0527121	0.0953807	0.0672501	0.0600012	0.0784465	0.0661883	0.0703915	0.0587881	0.0463595	0.113817	0.0479478	0.052531	0.233515	0.0505509	0.0878509	0.0480999	0.0700407	0.064529
ChengpingW_2017__AS101raw__bin_22	0.122749	0.124888	0.0649614	0.105812	0.259135	0.118385	0.326958	0.128137	0.154136	0.150203	0.118998	0.107251	0.118476	0.0828936	0.0467074	0.0933884	0.0623364	0.0730938	0.0468316	0.0599096	0.0852433	0.0548408	0.141381	0.0487711	0.0364755	0.0588534	0.0925054	0.0406941	0.0355113	0.0498277	0.0348929	0.0643946
ChengpingW_2017__AS106raw__bin_32	0.110185	0.0980141	0.0537737	0.0787241	0.169029	0.0920246	0.268834	0.106909	0.0990421	0.105125	0.0981609	0.0930594	0.0702399	0.0666355	0.0355509	0.0685801	0.0471093	0.0527462	0.0351443	0.0531744	0.0633283	0.0404916	0.0820651	0.0361021	0.0271356	0.0413745	0.049714	0.0221876	0.0273156	0.0252202	0.0295321	0.0463827
ChengpingW_2017__AS108raw__bin_24	0.214106	0.197125	0.16705	0.137671	0.283415	0.290897	0.535304	0.220843	0.255098	0.308718	0.24124	0.220263	0.173143	0.136947	0.0570076	0.199601	0.13296	0.140081	0.0981749	0.163005	0.204294	0.132671	0.147768	0.0820932	0.0563992	0.18017	0.150059	0.039374	0.0813363	0.167854	0.063685	0.177556
ChengpingW_2017__AS111raw__bin_2	0.217834	0.238171	0.191604	0.127067	0.186338	0.260299	0.27852	0.214033	0.231766	0.325319	0.234378	0.356976	0.269517	0.288735	0.191965	0.254903	0.258538	0.145796	0.130734	0.120246	0.263958	0.0762783	0.202818	0.147198	0.335804	0.218801	0.0980193	0.033692	0.127884	0.110439	0.0743662	0.270501
ChengpingW_2017__AS117raw__bin_18	0.441354	0.460261	0.313617	0.591666	0.258011	0.204774	0.659154	0.423433	0.416594	0.335095	2.29192	0.661273	0.943732	0.188361	0.226295	0.246239	0.855395	0.225291	0.535646	0.397893	0.416439	0.141775	0.377888	0.493754	0.148396	0.148884	1.1062	1.47943	2.35623	0.506574	9.16775	3.77208
ChengpingW_2017__AS122raw__bin_11	1.2495	1.67067	0.505356	1.31301	0.480921	0.275078	1.69135	0.429189	0.614149	0.63283	2.34504	0.641139	0.478697	0.19495	0.26797	0.370249	0.816929	0.366647	0.661682	0.854805	0.523155	0.322035	0.331151	0.474254	0.0787024	0.456526	1.62867	1.28212	1.05452	0.237985	2.50595	0.84976
ChengpingW_2017__AS127raw__bin_26	0.162977	0.138787	0.149487	0.0842377	0.132178	0.25548	0.130895	0.226597	0.157748	0.20264	0.114265	0.222353	0.207127	0.0897071	0.0367994	0.127609	0.123826	0.0712877	0.0512588	0.0510759	0.113874	0.0383644	0.162765	0.0825671	0.103026	0.104296	0.198833	0.0777797	0.14488	0.122543	0.0533141	0.160507
ChengpingW_2017__AS127raw__bin_45	0.00718343	0.00763995	0.00614713	0.0069516	0.00645668	0.00725759	0.006506	0.00777942	0.00594635	0.00792824	0.00736071	0.00871654	0.00743719	0.00415251	0.00717925	0.00562943	0.489045	0.00634688	0.00478164	0.00634178	0.00747964	0.00589456	0.00648557	0.00536515	0.00656674	0.00539029	0.0117661	0.00471256	0.0297811	0.00875241	0.00874041	0.0108623
ChengpingW_2017__AS128raw__bin_35	0.100627	0.117085	0.0900507	0.0782844	0.0797597	0.158881	0.11601	0.112821	0.150636	0.147201	0.112782	0.146319	0.108711	0.0623456	0.0433323	0.0931944	0.0973231	0.0541032	0.0434176	0.053006	0.091355	0.0422603	0.0667829	0.170089	0.0939357	0.109652	0.161881	0.0536664	0.128967	0.0836772	0.0652211	0.152642
ChengpingW_2017__AS132raw__bin_48	0.080586	0.0843053	0.0862311	0.0690171	0.0637982	0.104274	0.0917867	0.126101	0.116341	0.121134	0.0824377	0.0836905	0.102384	0.0362609	0.0499791	0.0953186	0.0883576	0.0515534	0.0722322	0.0437433	0.0973223	0.0291256	0.0484368	0.0613499	0.0273492	0.0600424	0.128351	0.0393931	0.187055	0.0858584	0.0752749	0.160188
ChengpingW_2017__AS133raw__bin_36	0.0355418	0.0418862	0.0246162	0.0338948	0.0425145	0.0347757	0.0401896	0.0376838	0.0416821	0.0495375	0.0457892	0.03743	0.0335537	0.0156411	0.0220438	0.0246157	0.0280166	0.0342133	0.0264172	0.0537925	0.0305455	0.0266946	0.0425682	0.0249532	0.0161741	0.0317547	0.0369111	0.0177973	0.0252839	0.0193891	0.0219705	0.0293978
ChengpingW_2017__AS133raw__bin_39	0.354004	0.432686	0.15836	0.320358	0.118893	0.0752435	0.337474	0.101328	0.134693	0.173805	0.382174	0.105759	0.0725011	0.0291869	0.0287518	0.0519681	0.0901177	0.0570835	0.049728	0.0689648	0.0487836	0.0238864	0.0673536	0.0710307	0.0244504	0.0457688	0.0866277	0.0313413	0.0586638	0.0797111	0.0452611	0.043875
ChengpingW_2017__AS133raw__bin_4	0.313259	0.348564	0.117004	0.236185	0.0914397	0.0592036	0.29453	0.0829468	0.11074	0.139822	0.550161	0.0912124	0.0547853	0.0301797	0.018614	0.030804	0.0483588	0.0361543	0.0337587	0.0378774	0.0354232	0.019608	0.0733134	0.035737	0.0295917	0.0312526	0.0543558	0.0189406	0.027058	0.0209001	0.0362138	0.0337855
ChengpingW_2017__AS15raw__bin_23	0.00913942	0.00870987	0.00791451	0.00650606	0.00790374	0.0101522	0.00900499	0.0117821	0.0207741	0.0116747	0.00976869	0.0154564	0.00876294	0.0105787	0.0129941	0.0110485	0.0104034	0.0073427	0.00724172	0.00733864	0.0095211	0.00565291	0.0062179	0.00666434	0.0130989	0.00659693	0.0296068	0.0106547	0.115429	0.0371623	0.0137868	0.014067
ChengpingW_2017__AS15raw__bin_68	0.253712	0.212937	0.194538	0.24337	0.276601	0.539488	0.321689	0.353777	2.46177	0.447572	0.240116	0.460964	0.337281	0.504775	0.817031	0.604014	0.383101	0.509478	0.485203	0.195909	0.335273	0.234217	0.494824	0.37304	0.664678	0.222118	0.543141	0.301005	0.167467	0.316808	0.12248	0.222822
ChengpingW_2017__AS19raw__bin_38	0.0830255	0.0927378	0.043228	0.0761168	0.125631	0.0787033	0.12489	0.0807097	0.108006	0.116948	0.0860748	0.0598548	0.0641921	0.0364886	0.0433342	0.0539543	0.0427563	0.0536711	0.0387234	0.0896119	0.0537456	0.0472786	0.1051	0.0309398	0.0270761	0.0868249	0.0878312	0.0267942	0.0287364	0.0351135	0.0313661	0.0500706
ChengpingW_2017__AS19raw__bin_66	0.0808359	0.0797203	0.0426141	0.087334	0.119858	0.0817426	0.114505	0.0786407	0.121172	0.110782	0.085926	0.0557234	0.0516841	0.0895512	0.0328275	0.0567847	0.0398935	0.0570646	0.0388251	0.0706088	0.0519218	0.0534716	0.100406	0.0337622	0.0254299	0.064098	0.107805	0.0369565	0.0501353	0.0443342	0.0472466	0.074573
ChengpingW_2017__AS20raw__bin_12	0.302249	0.331602	0.118563	0.304094	0.197939	0.252693	0.72636	0.290504	0.396362	0.320119	1.06987	0.348369	0.303281	0.0691181	0.0502621	0.0812636	0.154004	0.087187	0.0897386	0.0997515	0.083063	0.047155	0.177148	0.0772748	0.0503056	0.0670271	0.150673	0.0825402	0.0731796	0.0778199	0.140684	0.0800731
ChengpingW_2017__AS25raw__bin_22	1.12395	0.848956	1.21645	0.339772	0.851882	2.632	0.839016	2.20328	1.62974	1.95247	0.600591	1.77256	1.5248	0.356638	0.114864	0.802911	0.671597	0.15579	0.129208	0.114342	0.613257	0.102876	0.7751	0.297402	0.316756	0.306283	1.24672	0.363447	0.807032	0.821234	0.616618	1.66014
ChengpingW_2017__AS28raw__bin_21	0.0473937	0.0580726	0.030084	0.0498569	0.039013	0.0358593	0.0514004	0.0391271	0.0426032	0.0547192	0.0602312	0.044427	0.0361288	0.0157347	0.0267858	0.0227003	0.0260086	0.0254697	0.0244289	0.0291056	0.0262828	0.013469	0.0367811	0.0253458	0.0160582	0.0308811	0.0403246	0.0234207	0.0488802	0.0230883	0.0456391	0.0550476
ChengpingW_2017__AS34raw__bin_12	0.0837519	0.0840796	0.0787315	0.0553157	0.0886603	0.134812	0.0901698	0.101543	0.0891942	0.108317	0.0788562	0.131422	0.0966064	0.0606824	0.034612	0.0642054	0.0850867	0.0610734	0.0516231	0.0478605	0.0839058	0.0420293	0.0753684	0.0671049	0.0700257	0.0894292	0.0711453	0.0354993	0.0863791	0.0777681	0.0301622	0.138674
ChengpingW_2017__AS38raw__bin_12	0.105445	0.217435	0.095027	0.0716486	0.0883978	0.165153	0.140921	0.139407	0.170429	0.187945	0.102641	0.148669	0.169422	0.0743219	0.0333119	0.0760065	0.0634309	0.0436249	0.0499054	0.0336736	0.0632722	0.0254056	0.125874	0.0844679	0.054173	0.0855133	0.182755	0.0343571	0.0718726	0.0862616	0.0819844	0.0677734
ChengpingW_2017__AS38raw__bin_16	0.00606952	0.00572101	0.00362951	0.00461642	0.00400613	0.00544827	0.00745771	0.00521812	0.00785679	0.00613522	0.00637437	0.00756018	0.00533754	0.00297109	0.00202763	0.00358418	0.00480611	0.0067442	0.00543224	0.00555928	0.0104029	0.00388308	0.004102	0.00502649	0.00230889	0.00761872	0.00929536	0.005085	0.0293323	0.00638159	0.00505692	0.00690178
ChengpingW_2017__AS40raw__bin_27	0.112005	0.0917488	0.068803	0.0902751	0.0922738	0.0928379	0.109664	0.0929814	0.0950454	0.10293	0.109355	0.0918544	0.0931149	0.0399052	0.0328366	0.0624838	0.0609662	0.0494999	0.0391475	0.0455498	0.0824837	0.0437597	0.0922458	0.05142	0.0393613	0.05372	0.106566	0.0364826	0.0701789	0.124988	0.0312331	0.0576376
ChengpingW_2017__AS41raw__bin_4	0.0878713	0.0801447	0.0875801	0.0408225	0.0732307	0.179721	0.0939009	0.165089	0.116707	0.142669	0.07628	0.14082	0.103876	0.0525329	0.0264171	0.0629513	0.0905873	0.0513418	0.0342076	0.0381503	0.073462	0.0267789	0.0719469	0.0620447	0.0897748	0.0781293	0.0803446	0.0302282	0.108284	0.06412	0.0402622	0.108725
ChengpingW_2017__AS41raw__bin_8	0.0485491	0.0476393	0.0500456	0.038035	0.0339846	0.0844769	0.058185	0.0675863	0.0547275	0.070069	0.068419	0.086711	0.0603787	0.0254097	0.0368846	0.046164	0.106391	0.355029	0.237504	0.255409	0.381188	0.28057	0.0515599	0.182166	0.0326149	0.0353768	0.0897631	0.0563734	0.322675	0.0859538	0.0502524	0.114332
ChengpingW_2017__AS42raw__bin_67	0.0705386	0.0819315	0.0429458	0.0769037	0.0795508	0.0644625	0.0785884	0.0660444	0.067046	0.0898496	0.0828049	0.0642772	0.0661427	0.0432948	0.0309397	0.0429959	0.0460305	0.0460767	0.0414077	0.0384193	0.0454948	0.0256475	0.0793563	0.0480619	0.0385143	0.0393747	0.0470655	0.0232371	0.0245634	0.028128	0.0485182	0.0409742
ChengpingW_2017__AS42raw__bin_87	0.211496	0.229983	0.119551	0.222488	0.129127	0.133991	0.336475	0.164444	0.174005	0.182076	0.625239	0.170442	0.166092	0.0692351	0.0584376	0.0826385	0.100264	0.0975254	0.192261	0.114289	0.177817	0.046871	0.158987	0.130591	0.0776865	0.147048	0.146535	0.126184	0.100648	0.063748	0.1081	0.0986937
ChengpingW_2017__AS45raw__bin_22	0.110976	0.0817708	0.0682318	0.0611489	0.101182	0.142722	0.141356	0.11643	0.108688	0.154688	0.117147	0.0974177	0.108929	0.0894939	0.0871575	0.114919	0.0839847	0.0576771	0.0528365	0.0796541	0.100539	0.0299244	0.0895626	0.0642635	0.0596376	0.0843915	0.0664931	0.0250671	0.0335996	0.083875	0.032905	0.0631537
ChengpingW_2017__AS4raw__bin_30	0.0165301	0.0179746	0.0107016	0.016141	0.0191551	0.0175103	0.02107	0.0138255	0.0213046	0.0230556	0.019981	0.0134224	0.0133602	0.00392227	0.00920236	0.0115299	0.0111288	0.0093353	0.00640188	0.0131422	0.010972	0.00630073	0.016677	0.0054604	0.00600275	0.00621855	0.0182347	0.0206225	0.0146049	0.0116333	0.0568875	0.0157237
ChengpingW_2017__AS5raw__bin_30	0.0394515	0.0441016	0.0316081	0.0352668	0.0356978	0.0371442	0.0464289	0.0400888	0.0380077	0.0506624	0.0527133	0.0470018	0.0430893	0.0226574	0.0122911	0.0258227	0.031456	0.0291656	0.0221863	0.0228786	0.0276764	0.0153168	0.0361172	0.0303971	0.0190499	0.0281087	0.0425725	0.0220125	0.0431276	0.0211329	0.023389	0.0341126
ChengpingW_2017__AS61raw__bin_47	0.0275954	0.0305201	0.0244847	0.0242464	0.0211565	0.0336964	0.031934	0.0307717	0.0310181	0.0427413	0.0357805	0.0412108	0.0340864	0.0140186	0.012318	0.0216608	0.0321832	0.0204082	0.0208138	0.025516	0.0283548	0.0116588	0.02006	0.0246482	0.0172667	0.0222135	0.0372658	0.0256549	0.0482844	0.0166987	0.0259228	0.0315493
ChengpingW_2017__AS68raw__bin_39	0.0108274	0.0138439	0.00708417	0.0115466	0.0138518	0.0135191	0.0179606	0.0142089	0.0182225	0.0170616	0.0408358	0.00877541	0.00955645	0.00476617	0.0216553	0.0137316	0.00857652	0.0114519	0.00854679	0.0140114	0.16196	0.0103552	0.0155812	0.00934675	0.0137375	0.00805908	0.0183762	0.0159839	0.0155682	0.00757796	0.00453702	0.00963024
ChengpingW_2017__AS68raw__bin_52	0.0388318	0.0363064	0.0298456	0.0365772	0.0410673	0.0349824	0.0472011	0.0447311	0.0345619	0.0540553	2.47756	0.049833	0.0393242	0.046872	0.153725	0.0842163	0.0428525	0.0642159	0.0595356	0.032506	1.50693	0.0538375	0.0424328	0.105943	0.101527	0.0349335	0.0474786	0.0378855	0.0250723	0.0653254	0.0199452	0.028875
ChengpingW_2017__AS68raw__bin_6	0.0382143	0.0441877	0.0241429	0.0389747	0.0348312	0.0326917	0.0434907	0.0332379	0.038881	0.0456943	0.0486487	0.038838	0.0346957	0.0142486	0.0142252	0.0223857	0.0322817	0.0252554	0.0190407	0.0273997	0.0271723	0.0134344	0.0364283	0.0227944	0.0128781	0.0254257	0.0283922	0.0120453	0.0312332	0.0166723	0.0210624	0.0270781
ChengpingW_2017__AS76raw__bin_1	0.0354329	0.0404782	0.0285038	0.0297812	0.0324577	0.0351744	0.0412152	0.03259	0.0349299	0.044669	0.040047	0.0427342	0.0360059	0.0183458	0.0159998	0.0255925	0.0355954	0.0228219	0.0205611	0.0292529	0.02724	0.0162229	0.288824	0.0255393	0.0223445	0.025078	0.0325206	0.0182643	0.0338356	0.0213332	0.0324349	0.0283284
ChengpingW_2017__AS76raw__bin_9	0.341573	0.395508	0.184102	0.521278	0.184779	0.139461	0.467792	0.249045	0.392672	0.242628	1.11346	0.385029	0.360813	0.158007	0.333617	0.472911	0.956452	0.785838	1.13567	1.11137	0.838946	0.273115	0.187189	0.760199	0.180938	2.44861	3.49768	5.71491	7.90823	1.2249	19.1817	9.87119
ChengpingW_2017__AS78raw__bin_62	0.091118	0.0929659	0.07413	0.0624028	0.0642186	0.749607	0.0962261	0.45452	0.669254	0.432506	0.148174	0.109	0.0777485	0.040731	0.0255621	0.0678475	0.0718405	0.0424548	0.0372408	0.0431831	0.0562809	0.0289407	0.0478199	0.0585065	0.0423507	0.0744992	0.0589379	0.0272963	0.0445239	0.0293629	0.0388787	0.0601276
ChengpingW_2017__AS81raw__bin_21	0.00497238	0.00626344	0.00729621	0.0044743	0.00457592	0.00760015	0.00603996	0.00790428	0.00593794	0.00711204	0.00697783	0.0179145	0.00630309	0.00359065	0.00282229	0.00610881	0.0105704	0.00675847	0.00535829	0.00888256	0.00818933	0.00577412	0.0062549	0.00788409	0.0104466	0.0133018	0.0210939	0.013899	0.0730363	0.0180771	0.00889598	0.016841
ChengpingW_2017__AS81raw__bin_28	0.0998636	0.108852	0.0565145	0.11175	0.0840377	0.0762256	0.126052	0.105422	0.137794	0.100915	0.174876	0.10443	0.105975	0.0386821	0.0493956	0.0552713	0.0829783	0.0855189	0.0671106	0.0948637	0.0834583	0.0623846	0.11957	0.0657565	0.0292782	0.0392925	0.147323	0.266287	0.063498	0.0622038	0.227835	0.109508
ChengpingW_2017__AS81raw__bin_9	0.235091	0.211846	0.198926	0.135154	0.267157	0.265256	0.409826	0.246715	0.23686	0.362367	0.212666	0.282218	0.243779	0.144565	0.0619347	0.204275	0.150206	0.0649018	0.0554869	0.0676873	0.183096	0.059136	0.149658	0.116905	0.0960729	0.196905	0.110311	0.0421769	0.0736043	0.0729898	0.0429712	0.123046
ChengpingW_2017__AS84raw__bin_5	0.206648	0.294553	0.123621	0.230531	0.160755	0.220465	0.201004	0.211229	0.244876	0.217214	0.35349	0.211906	0.235728	0.0837555	0.159828	0.223854	0.312488	0.107072	0.150255	0.25372	0.161839	0.104792	0.0853318	0.219374	0.112107	0.182196	1.41334	2.8181	7.39927	0.192697	2.55748	0.656838
ChengpingW_2017__AS90raw__bin_11	0.0882369	0.0820836	0.0850657	0.0463376	0.0622563	0.18761	0.0854547	0.144933	0.109468	0.138084	0.0698579	0.127321	0.105054	0.0403888	0.0216575	0.063317	0.0999582	0.0450196	0.0369342	0.0338282	0.0679947	0.0250947	0.066689	0.0538306	0.0489457	0.0625212	0.0866173	0.0341258	0.109681	0.0599409	0.0432086	0.105701
ChengpingW_2017__AS90raw__bin_28	0.00949595	0.00864946	0.00738153	0.00553918	0.00921922	0.0100252	0.0129589	0.00984177	0.00722125	0.012047	0.0114652	0.0146193	0.0105645	0.0109975	0.0162167	0.0131221	0.0127456	0.0110788	0.0129538	0.00855383	0.0108929	0.00691052	0.0120271	0.00964765	0.036825	0.00913545	0.0179618	0.0105409	0.0359862	0.0139052	0.00639371	0.0101125
ChengpingW_2017__AS92raw__bin_22	0.0463701	0.0525152	0.037547	0.0443077	0.0302514	0.0444963	0.0543572	0.0481709	0.0503511	0.0588371	0.0660134	0.0644787	0.0382038	0.0204249	0.0191164	0.0328109	0.0421045	0.0367412	0.0365395	0.0435423	0.0440584	0.0287848	0.0268222	0.0374026	0.0198427	0.0400325	0.0553666	0.0300326	0.0545108	0.0286522	0.0263161	0.0365126
ChengpingW_2017__AS96raw__bin_30	0.101879	0.115856	0.0710067	0.0869142	0.106302	0.0862766	0.120506	0.0941944	0.10014	0.130679	0.118797	0.0991177	0.0905966	0.0572955	0.0543923	0.0770313	0.0645241	0.0709167	0.0539774	0.0706752	0.0626225	0.0374953	0.120023	0.0400789	0.0664377	0.0624068	0.0851335	0.0563914	0.0387482	0.0616294	0.0384529	0.062909
ChengpingW_2017__AS97raw__bin_47	0.0691108	0.0694162	0.0624341	0.0547933	0.0470458	0.0735758	0.0733206	0.0971194	0.0838444	0.0995062	0.0649818	0.0965697	0.0737419	0.0311436	0.042495	0.0866741	0.0817388	0.0458059	0.0471321	0.0463268	0.0802529	0.0287857	0.0445639	0.0517176	0.0290253	0.0549022	0.0831069	0.0375853	0.100533	0.0583333	0.047705	0.138227
ChengpingW_2017__AS98raw__bin_8	0.296524	0.313745	0.208288	0.453375	0.165309	0.211001	0.312713	0.185439	0.308329	0.246316	0.360944	0.17669	0.199956	0.113756	0.0563359	0.0830811	0.0906379	0.0922416	0.115289	0.124113	0.17018	0.0482937	0.121706	0.139056	0.0683095	0.0728917	0.64619	0.580783	1.12186	0.197279	1.24797	0.790669
ChengpingW_2017__AS9raw__bin_2	0.31353	0.395664	0.185716	0.401747	0.230383	0.148716	0.438861	0.196807	0.224664	0.245425	0.47705	0.247629	0.162273	0.124027	0.138174	0.144234	0.317865	0.198689	0.24331	0.247458	0.168181	0.0753713	0.252862	0.289182	0.0616219	0.213136	0.39139	0.257843	0.400055	0.138826	0.549342	0.36332
ChengpingW_2017__AS9raw__bin_35	0.0665037	0.0661178	0.0605395	0.0460097	0.0501349	0.0821558	0.0754937	0.092519	0.0794035	0.0868503	0.0697464	0.0852985	0.0771431	0.0342707	0.0510275	0.0859731	0.07706	0.0486182	0.0595993	0.0415418	0.0907272	0.0346331	0.0442921	0.0599494	0.0355119	0.0613914	0.0883067	0.0526525	0.13235	0.0721736	0.0582563	0.179803
ChengpingW_2017__AS9raw__bin_4	0.00774243	0.00788778	0.00754504	0.00712041	0.00517528	0.00810929	0.00647818	0.00992401	0.00708287	0.00951205	0.0103887	0.0119424	0.00548721	0.00328983	0.00249536	0.00565729	0.00669917	0.004781	0.00394156	0.00476596	0.00627992	0.00350899	0.00393584	0.00528144	0.00333315	0.00402368	0.0201531	0.0057613	0.140507	0.0305946	0.0110106	0.0177082
ChengpingW_2017__AS9raw__bin_59	0.355184	0.302684	0.10636	0.308371	0.211106	0.112395	0.407863	0.109771	0.188538	0.20712	0.286848	0.123269	0.0787186	0.0989758	0.0549138	0.15937	0.136995	0.0771013	0.083815	0.102721	0.172647	0.0632299	0.109101	0.0814301	0.0383861	0.098582	0.155513	0.235893	0.0733909	0.053993	0.112022	0.112621
ChngKR_2016__WBE003__bin_1	0.0456669	0.0500683	0.0443938	0.0404466	0.0438538	0.057642	0.0560256	0.052945	0.0495859	0.0648998	0.0613768	0.0813698	0.0607865	0.0313282	0.0468546	0.0461006	0.0501558	0.0375885	0.0337763	0.0345431	0.0491221	0.0198626	0.0369662	0.0474398	0.0478782	0.0358394	0.0505401	0.0261703	0.0569326	0.0361078	0.0343313	0.0840852
ChngKR_2016__WBE007__bin_5	0.0305323	0.0339685	0.0266862	0.0277989	0.0241603	0.0341959	0.0379294	0.0343808	0.0317391	0.0404811	0.0397281	0.0513032	0.0384719	0.0176174	0.0169689	0.0264806	0.0314586	0.0258718	0.0256023	0.0280812	0.0356692	0.0155165	0.0277944	0.0368497	0.0279395	0.0275701	0.0461115	0.0272602	0.0791707	0.0322678	0.0300958	0.0340601
ChngKR_2016__WBE015__bin_3	0.0678654	0.0597082	0.0401355	0.0762675	0.0637247	0.0476138	0.0653784	0.0558806	0.0628541	0.0705179	0.0844209	0.0436347	0.0384443	0.0213535	0.019177	0.0329536	0.0335619	0.0376333	0.026578	0.0405969	0.0338338	0.0276101	0.0518254	0.0258347	0.0170744	0.0339417	0.0856211	0.0227302	0.0773092	0.151425	0.0243511	0.0363346
ChngKR_2016__WBE016__bin_2	0.0363951	0.0432961	0.0259389	0.0350932	0.0417266	0.0339067	0.0469393	0.0351088	0.0437416	0.0477092	0.0481337	0.0339955	0.0287913	0.0137068	0.0186616	0.028442	0.0301116	0.0268071	0.0217392	0.0303604	0.0312561	0.0202584	0.0402086	0.0212923	0.0134201	0.0198632	0.0279626	0.0111976	0.0216106	0.0159504	0.0183156	0.0238369
ChngKR_2016__WBE019__bin_10	0.0341235	0.0376861	0.0306756	0.0319876	0.0279706	0.0431041	0.0405356	0.0406634	0.0345771	0.045034	0.0450729	0.0650493	0.0410144	0.0205151	0.0203323	0.0344502	0.0432357	0.0348236	0.0317418	0.0434197	0.0381318	0.0228921	0.027578	0.0505071	0.034576	0.0365473	0.0579971	0.0409594	0.0983023	0.0395733	0.036853	0.0403674
ChngKR_2016__WBE019__bin_3	0.033199	0.0422203	0.0267735	0.0279739	0.0279632	0.0388424	0.0405344	0.0333612	0.0337476	0.0453649	0.0435821	0.0579975	0.0398109	0.0183044	0.0174499	0.0257294	0.0362838	0.0268875	0.0260961	0.0392537	0.0349818	0.0192951	0.0277429	0.0400118	0.0271131	0.0290531	0.0454233	0.0253074	0.0685658	0.0289663	0.0300204	0.0334343
ChngKR_2016__WBE019__bin_4	0.0414456	0.0468721	0.0371591	0.0372711	0.0301095	0.0466431	0.0493762	0.0433309	0.0427869	0.0540538	0.0526752	0.0663702	0.0456429	0.0251355	0.0306485	0.0375816	0.0417246	0.0374586	0.0350911	0.0370544	0.0455737	0.0230195	0.0298442	0.0504877	0.0439047	0.0412963	0.0576894	0.0328415	0.0622175	0.0292845	0.0371726	0.0394949
ChngKR_2016__WBE019__bin_6	0.0491059	0.0529192	0.048251	0.0433953	0.0318539	0.0624121	0.0521713	0.057655	0.0477555	0.0603684	0.0592286	0.0794833	0.060231	0.0257341	0.0259612	0.0381159	0.0489617	0.0387236	0.0362872	0.0413965	0.0460211	0.0243297	0.0306181	0.0569839	0.0446517	0.0420061	0.0713593	0.0492452	0.107096	0.0418858	0.0471714	0.0645028
ChngKR_2016__WBE036__bin_1	0.0492565	0.0556438	0.0492441	0.0487033	0.0366468	0.0624078	0.0589714	0.0572098	0.0481092	0.0637868	0.0650696	0.0787982	0.0674266	0.0292858	0.0320763	0.0456549	0.0626235	0.0448425	0.045516	0.0542562	0.0599545	0.0272264	0.0377649	0.0555369	0.0549111	0.0399519	0.0627412	0.0396262	0.0859212	0.0427794	0.0439183	0.0555951
ChngKR_2016__WBE036__bin_3	0.0333895	0.0389436	0.0311967	0.033164	0.0273969	0.039597	0.0419529	0.0372505	0.0348737	0.0460162	0.0458697	0.0538725	0.0404963	0.0192847	0.0196457	0.0283076	0.0360863	0.0276994	0.0261244	0.0327653	0.0348795	0.0198523	0.0272504	0.0424883	0.0250752	0.030846	0.0436389	0.0243144	0.0596631	0.0264417	0.0353135	0.0373458
ChngKR_2016__WBS012__bin_2	0.0537985	0.0632184	0.0303149	0.052662	0.0648666	0.0478149	0.0549792	0.0482078	0.0564294	0.0689895	0.05989	0.0422407	0.0391326	0.0178088	0.0174442	0.0275396	0.0262607	0.0362045	0.021956	0.0347323	0.0342871	0.0281385	0.0593289	0.0223912	0.0178176	0.0246998	0.0364036	0.0140257	0.0223981	0.0194357	0.0566648	0.0419311
ChngKR_2016__WBS019__bin_4	0.036047	0.0424256	0.0286975	0.0320811	0.0295368	0.0305669	0.0415515	0.0303815	0.028497	0.0399504	0.0453645	0.0420589	0.03719	0.0142432	0.0160252	0.0198084	0.024559	0.0222035	0.0223674	0.0236331	0.0277346	0.012588	0.0288901	0.0326228	0.0170061	0.0276156	0.0331767	0.0164088	0.0422804	0.0219118	0.020398	0.0252522
ChngKR_2016__WBS019__bin_7	0.044656	0.0547369	0.0316676	0.0435903	0.047799	0.0453035	0.0502475	0.0544544	0.049154	0.0645155	0.0580513	0.0492503	0.049885	0.0182466	0.0156115	0.0304334	0.030275	0.0322408	0.0231129	0.029236	0.0341172	0.0236237	0.0539985	0.0262148	0.018643	0.0314295	0.0345585	0.0188098	0.0378826	0.0253779	0.0306842	0.0341872
ChngKR_2016__WBS023__bin_2	0.0428134	0.0474925	0.0338266	0.0419908	0.0268456	0.0419122	0.0526767	0.0399009	0.0398878	0.0528959	0.0548945	0.0572319	0.0437224	0.0280187	0.0372768	0.104885	0.0401907	0.0330708	0.032474	0.0349377	0.0431999	0.0202115	0.0297836	0.0399986	0.319929	0.0323605	0.0507108	0.0259476	0.0604551	0.056922	0.0289895	0.0310529
ChngKR_2016__WBU001__bin_6	0.0378922	0.0474721	0.0339183	0.041707	0.0392501	0.0424581	0.0436335	0.0468836	0.0403653	0.054071	0.0586234	0.0580894	0.0491943	0.018841	0.0174927	0.0267317	0.0414925	0.0316143	0.025908	0.0290755	0.0326817	0.0168994	0.0419874	0.035406	0.0198219	0.0294195	0.0382704	0.0179464	0.0403971	0.0217477	0.0284491	0.0387946
ChngKR_2016__WBU002__bin_1	0.0434109	0.0479025	0.0947895	0.039258	0.0342458	0.0606222	0.0524165	0.054637	0.0465339	0.0578867	0.0495232	0.0883015	0.0645816	0.0324738	0.0409203	0.0456713	0.0541234	0.0506124	0.0426625	0.0496449	0.0606862	0.0559903	0.0386538	0.0559518	0.0541816	0.0605983	0.0681708	0.0559237	0.127321	0.0614119	0.0414614	0.0582299
ChngKR_2016__WBU002__bin_3	0.0331482	0.0372202	0.300146	0.0328742	0.0258165	0.0441971	0.0392967	0.0411361	0.0366265	0.0447972	0.0450712	0.0650478	0.0492324	0.0242029	0.0236614	0.0328815	0.04749	0.0270958	0.0247095	0.0346279	0.0356475	0.021528	0.0267465	0.0554852	0.0332289	0.0337945	0.0576964	0.0335256	0.0830096	0.0358172	0.0418287	0.0441268
ChngKR_2016__WBU002__bin_4	0.0403195	0.0436485	0.0666259	0.0450677	0.037582	0.0652948	0.0495799	0.0562	0.0440317	0.057792	0.0469691	0.0751767	0.0586993	0.0311609	0.032292	0.0384023	0.0507994	0.0326289	0.03287	0.0417072	0.0427212	0.0324924	0.0392195	0.0713181	0.0360727	0.0428204	0.0687215	0.0419859	0.1001	0.0533761	0.0615081	0.0624865
ChngKR_2016__WBU005__bin_10	0.03632	0.0407324	0.0372614	0.0348849	0.0313693	0.0445876	0.199901	0.0505637	0.0380123	0.0506022	0.0509888	0.0731779	0.0527046	0.0323864	0.053821	0.0432549	0.0527113	0.0545767	0.0516113	0.0497846	0.0540993	0.0295001	0.0333129	0.0472566	0.0663293	0.0507247	0.0836704	0.0453407	0.230728	0.0590768	0.0392371	0.0493505
ChngKR_2016__WBU005__bin_12	0.0359737	0.0437548	0.0461177	0.0363429	0.0312266	0.0547705	0.042398	0.0505225	0.0441252	0.057325	0.0467928	0.0714011	0.0570125	0.0236755	0.0264087	0.0384982	0.0445489	0.0323935	0.0315226	0.0392927	0.0403428	0.0194746	0.0293395	0.046487	0.0382159	0.0555404	0.0651398	0.0408629	0.101874	0.0347852	0.0320446	0.0446962
ChngKR_2016__WBU005__bin_6	0.0361443	0.0390931	0.0348243	0.0304794	0.0316352	0.0484615	0.132475	0.0491803	0.0380348	0.0511172	0.0434951	0.0648692	0.0520106	0.0250212	0.0257914	0.0359888	0.0406633	0.0305716	0.0286711	0.0335552	0.0393575	0.0177161	0.0328536	0.0392205	0.0341062	0.03743	0.198586	0.0286364	0.0733366	0.0357099	0.0347729	0.0409411
ChngKR_2016__WBU006__bin_1	0.036554	0.0384388	0.0335671	0.0311672	0.0298717	0.0553693	0.0377896	0.0458019	0.0404734	0.0534613	0.0450788	0.0653228	0.051788	0.0194197	0.0188762	0.0332858	0.0429581	0.0333841	0.0291051	0.0352219	0.0372029	0.0169468	0.0312195	0.0438903	0.0335208	0.0314159	0.0516064	0.0374747	0.0940648	0.0378592	0.0348049	0.0479688
ChngKR_2016__WBU006__bin_3	0.0494943	0.0547239	0.0433099	0.0391511	0.0466828	0.0766328	0.0515082	0.0613064	0.0594652	0.0717695	0.0609718	0.0922366	0.0741929	0.0288947	0.0362953	0.0423986	0.046562	0.0391315	0.0340211	0.0360023	0.044283	0.0210886	0.0513265	0.0401752	0.0420539	0.0416011	0.0587329	0.0289826	0.064851	0.0517216	0.0347561	0.0561321
ChngKR_2016__WBU006__bin_6	0.034773	0.0404024	0.0352182	0.0309908	0.0323849	0.0549376	0.0470558	0.0500178	0.0484584	0.0521272	0.0454721	0.0636261	0.0510147	0.0222926	0.0200681	0.0322217	0.0458454	0.0292082	0.0259801	0.0361074	0.0377484	0.0183033	0.0331186	0.039984	0.036222	0.0359872	0.0591254	0.0360693	0.0901468	0.0374869	0.036238	0.043888
ChngKR_2016__WBU008__bin_2	0.0605166	0.0578673	0.0306804	0.06616	0.0788005	0.044814	0.0793276	0.0491808	0.0726817	0.0684246	0.0652803	0.0399414	0.0385997	0.0181182	0.0230163	0.0425363	0.0490425	0.0638159	0.0392297	0.0726675	0.0793612	0.107742	0.0742183	0.0363675	0.0176508	0.0872057	0.0696534	0.0221107	0.0236967	0.0314986	0.0342364	0.043163
ChngKR_2016__WBU014__bin_4	0.030512	0.0432688	0.0260381	0.0343782	0.0319367	0.0353547	0.0480585	0.0331736	0.032916	0.0449506	0.0473936	0.0462455	0.0361454	0.0217405	0.0180775	0.0251627	0.0252276	0.0273987	0.0203838	0.026325	0.0273557	0.0182938	0.0390509	0.0335161	0.0162795	0.0263999	0.0312355	0.0176737	0.0299028	0.0193861	0.020604	0.0312389
ChngKR_2016__WBU018__bin_6	0.0351693	0.0415591	0.0223133	0.0345995	0.0407082	0.0302703	0.0377277	0.0384044	0.0396045	0.0488972	0.0509034	0.0299589	0.025126	0.012751	0.0181756	0.0219512	0.0213817	0.0252301	0.0203707	0.0294933	0.0287537	0.0201487	0.0299792	0.0205499	0.0121592	0.0189247	0.0331349	0.0128444	0.0244757	0.0225195	0.0152354	0.0209085
ChngKR_2016__WBU019__bin_3	0.0363201	0.04712	0.0345459	0.0305276	0.0276433	0.0440794	0.0482587	0.0407541	0.0444367	0.0546139	0.0441463	0.0533565	0.0472509	0.0196814	0.0166825	0.0303423	0.0382229	0.0247006	0.0237238	0.0293151	0.0352473	0.0168137	0.0271831	0.0395831	0.0326035	0.0343484	0.0456494	0.0232056	0.0586458	0.0288903	0.0333576	0.0361069
CosteaPI_2017__SID713A002-11-0-0__bin_25	0.044011	0.0493187	0.04369	0.0315475	0.0371577	0.0695131	0.0587576	0.0587556	0.0506834	0.066702	0.0515464	0.0894937	0.0557815	0.0273732	0.0167534	0.0365344	0.0565114	0.0276399	0.0244335	0.0301345	0.0494578	0.018274	0.0352606	0.0426488	0.0336841	0.0354484	0.085617	0.0298161	0.0714224	0.041198	0.0295366	0.0514528
CosteaPI_2017__SID713A002-11-90-0__bin_14	0.104723	0.0963392	0.0547761	0.108077	0.149734	0.10659	0.138952	0.0958046	0.127471	0.136433	0.106794	0.0696406	0.0875156	0.0441748	0.0433116	0.0850505	0.0584765	0.0841637	0.0522534	0.0790831	0.0724753	0.0615158	0.186294	0.0517103	0.0433738	0.0658381	0.135212	0.132885	0.0542991	0.0957737	0.0434072	0.0876915
CosteaPI_2017__SID713A002-11-90-0__bin_43	0.112106	0.108803	0.120294	0.0525338	0.0922435	0.189225	0.107013	0.18156	0.13349	0.17126	0.0778469	0.17299	0.176231	0.0547151	0.0261826	0.0831909	0.0835935	0.046461	0.0340985	0.0355946	0.0850267	0.0285085	0.0934569	0.0647658	0.0606574	0.0591283	0.0896117	0.0338286	0.0704068	0.067304	0.0471606	0.133426
CosteaPI_2017__SID713A002-11-90-0__bin_62	0.204818	0.233589	0.132327	0.268094	0.266853	0.193528	0.257495	0.20413	0.256456	0.275857	0.214657	0.160916	0.322483	0.10969	0.0572781	0.137343	0.302138	0.133157	0.0918096	0.091151	0.0964327	0.101104	0.370544	0.15246	0.0787204	0.0928305	0.326751	0.110933	0.0663709	0.121369	0.125519	0.106159
CosteaPI_2017__SID713A004-11-0-0__bin_33	32.6157	61.9974	12.3796	73.9991	0.0678945	0.0945153	0.0939225	0.0752343	0.0822922	0.155101	60.5339	0.0871267	0.0668755	0.0332834	0.0219313	0.0430962	0.0476155	0.0453858	0.0274834	0.0437993	0.060398	0.0322488	0.0669459	0.602208	0.0273184	0.0382499	0.91452	0.393491	1.18093	1.41919	577.604	244.181
CosteaPI_2017__SID713A004-11-0-0__bin_47	0.106632	0.0971458	0.0543257	0.101254	0.128745	0.10722	0.138408	0.0835132	0.149564	0.133477	0.100949	0.0584335	0.0638926	0.0355143	0.0383379	0.0588899	0.0518763	0.0812926	0.0533633	0.0979093	0.069399	0.0735722	0.119683	0.0438776	0.04121	0.062964	0.112694	0.0621904	0.0501593	0.0645055	0.043285	0.0615527
CosteaPI_2017__SID713A004-11-0-0__bin_84	0.0893632	0.100684	0.0667571	0.0737823	0.077631	0.100775	0.102466	0.0941199	0.107052	0.127575	0.106664	0.0881651	0.0697171	0.0397157	0.0398508	0.0608513	0.070183	0.047327	0.0384395	0.0529836	0.0772766	0.0392949	0.0580449	0.0612298	0.0483808	0.104358	0.0895495	0.0354238	0.0610253	0.0358127	0.0480112	0.0612737
CosteaPI_2017__SID713A004-11-90-0__bin_28	0.0758144	0.0799828	0.0397467	0.0679547	0.0878325	0.0560199	0.0845185	0.0546842	0.0797661	0.0839673	0.0657422	0.05151	0.0440736	0.0196339	0.0220003	0.0419926	0.0445178	0.0381641	0.0272293	0.0423836	0.0335029	0.0362928	0.0697984	0.0295543	0.0197838	0.0319457	0.0580707	0.0182102	0.0213075	0.0260134	0.023438	0.0365465
CosteaPI_2017__SID713A004-11-90-0__bin_51	0.0823006	0.0876002	0.0583463	0.0760398	0.0639583	0.0598303	0.0877197	0.0689569	0.0795295	0.0932065	0.0988047	0.0790637	0.0479792	0.0276934	0.0220085	0.0423486	0.0602138	0.0489653	0.0356081	0.0385029	0.0507587	0.0289398	0.0492956	0.066693	0.0259099	0.0510157	0.0770678	0.0280689	0.058445	0.0291643	0.0308578	0.0507166
CosteaPI_2017__SID713A004-11-90-0__bin_78	0.059668	0.0571701	0.0431223	0.0630894	0.0557406	0.04955	0.0763066	0.0509414	0.0586493	0.0572759	0.0772496	0.0495048	0.0460076	0.0229579	0.0231709	0.0302509	0.040256	0.0324985	0.0238013	0.0287006	0.0361964	0.022153	0.0447732	0.0304246	0.0154104	0.0304999	0.0437041	0.0151465	0.0293189	0.0214124	0.0223778	0.0264596
CosteaPI_2017__SID713A005-11-0-0__bin_66	0.138095	0.130822	0.061159	0.131377	0.176456	0.106219	0.177237	0.102381	0.169508	0.150397	0.145065	0.105001	0.0963932	0.0524002	0.0579357	0.102144	0.115662	0.0994115	0.0638743	0.0927506	0.0931809	0.0898622	0.194909	0.0538813	0.0496024	0.0702115	0.123545	0.0513376	0.0357233	0.0833175	0.0378854	0.0891652
CosteaPI_2017__SID713A009-11-0-0__bin_16	3.89204	5.20027	2.58782	6.76796	1.46539	0.876923	6.38494	2.05403	2.77542	1.77083	8.0225	2.26805	0.894454	1.5921	1.39017	2.7079	4.36859	3.98191	5.68952	5.29062	3.09997	1.02548	1.5718	5.91505	0.551171	5.46241	6.93601	5.98305	5.56097	1.4828	3.04365	2.10936
CosteaPI_2017__SID713A009-11-0-0__bin_2	0.0550288	0.0639686	0.0507116	0.0479646	0.0495228	0.0620021	0.068007	0.0600151	0.0606306	0.0777011	0.0677516	0.081348	0.0590652	0.0283939	0.0192707	0.0473091	0.0467495	0.0343459	0.0322455	0.0318861	0.04398	0.0220634	0.0512142	0.0362696	0.0285678	0.0465818	0.0568715	0.026808	0.0437996	0.0264281	0.0454587	0.0496584
CosteaPI_2017__SID713A009-11-0-0__bin_50	0.0999361	0.0880309	0.0655782	0.0657449	0.0696312	0.102014	0.0830864	0.0938363	0.127601	0.126956	0.0873512	0.0854913	0.0631381	0.0233585	0.0234551	0.0406861	0.0519295	0.0529899	0.0543112	0.172091	0.06125	0.0399734	0.0587164	0.054064	0.036823	0.0435049	0.0738108	0.0266335	0.0576233	0.0496071	0.0623022	0.122155
CosteaPI_2017__SID713A009-11-90-0__bin_65	0.156607	0.154711	0.194955	0.0590553	0.125273	0.288273	0.150232	0.294244	0.185034	0.204812	0.103485	0.26557	0.238622	0.0508904	0.0220187	0.110783	0.133455	0.0431699	0.0346772	0.0466625	0.104244	0.0323764	0.117851	0.0865033	0.0579488	0.069244	0.139826	0.0570057	0.140081	0.178953	0.0532305	0.348251
CosteaPI_2017__SID713A012-11-0-0__bin_47	0.290597	0.318808	0.280473	0.20397	0.27792	0.44775	0.370115	0.369516	0.269715	0.475201	0.383688	0.513473	0.368928	0.293817	0.406281	0.334242	1.85489	0.252811	0.281412	0.150797	0.497782	0.22153	0.505211	0.182935	0.465552	0.320582	0.221897	0.0833041	0.149807	0.170145	0.096201	1.11913
CosteaPI_2017__SID713A013-11-0-0__bin_1	0.0736621	0.0870451	0.0584513	0.054495	0.0875873	0.0887844	0.111697	0.0776658	0.0882948	0.115317	0.10851	0.108132	0.0831055	0.0667949	0.0431827	0.0702953	0.0765121	0.0428216	0.0323212	0.0431598	0.0714415	0.0381584	0.0775339	0.0604868	0.0432067	0.0581605	0.0989645	0.0298768	0.0533823	0.0432734	0.0770122	0.0651262
CosteaPI_2017__SID713A013-11-90-0__bin_4	0.0511881	0.0578139	0.0478074	0.0377094	0.051715	0.0734519	0.0683998	0.0692688	0.0581545	0.0650933	0.0771152	0.0599702	0.0536575	0.0255592	0.0126456	0.0287776	0.0262171	0.0207064	0.0194033	0.0219949	0.0218725	0.0153626	0.0433031	0.0192024	0.0172429	0.0410729	0.040336	0.0174707	0.0136169	0.0257684	0.021598	0.024355
CosteaPI_2017__SID713A014-11-0-0__bin_25	0.0407821	0.0453239	0.0317923	0.0411247	0.0294959	0.0378779	0.0482539	0.0364022	0.0372192	0.0481882	0.0500748	0.0483327	0.0373857	0.0183208	0.019917	0.030931	0.0393266	0.0335838	0.031961	0.031385	0.0354078	0.0163106	0.0302447	0.0295814	0.0239473	0.0370534	0.05432	0.0331966	0.0529542	0.0245759	0.0314054	0.0335254
CosteaPI_2017__SID713A014-11-90-0__bin_55	0.00685852	0.00684612	0.00542893	0.00625979	0.00484274	0.00777435	0.00737167	0.00727714	0.00634389	0.00782656	0.0102278	0.00890194	0.00651593	0.00396204	0.00165475	0.00449686	0.00842176	0.00604679	0.00414081	0.00564667	0.00654531	0.00367779	0.0049303	0.00646763	0.00430675	0.00518953	0.0156542	0.00681309	0.0482275	0.0154019	0.00668171	0.0092421
CosteaPI_2017__SID713A015-11-90-0__bin_9	0.0816613	0.0760199	0.0461746	0.0812528	0.116267	0.0896606	0.135584	0.0774503	0.128153	0.10812	0.0863081	0.0490531	0.0469663	0.0294646	0.0364169	0.0480036	0.0413767	0.0682901	0.0477505	0.111229	0.0901935	0.07933	0.0882959	0.035881	0.0274298	0.0447828	0.116798	0.102445	0.0447108	0.0513588	0.0314116	0.054447
CosteaPI_2017__SID713A023-11-0-0__bin_14	0.0585674	0.0698774	0.046088	0.03844	0.0427275	0.0829525	0.0639621	0.0677059	0.0546541	0.0918957	0.0666425	0.121819	0.0733317	0.0327467	0.0158164	0.0456379	0.070127	0.0278362	0.0275085	0.0338444	0.0487967	0.0223689	0.0415395	0.0754382	0.0357553	0.0457983	0.0521541	0.0232119	0.0589403	0.0387806	0.0275062	0.051756
CosteaPI_2017__SID713A023-11-0-0__bin_37	0.0543838	0.0600684	0.0422919	0.042214	0.0558451	0.0587538	0.0674087	0.0572342	0.0523493	0.0768611	0.061043	0.0738673	0.0645353	0.0340854	0.018844	0.036405	0.0379069	0.030498	0.0211759	0.0266604	0.037092	0.020021	0.0563781	0.0395911	0.0257234	0.0343053	0.0452714	0.0181165	0.0409639	0.0297416	0.0449512	0.0476888
CosteaPI_2017__SID713A023-11-0-0__bin_40	0.271311	0.317467	0.158402	0.310579	0.109535	0.101123	0.351254	0.157296	0.219728	0.190781	0.553874	0.241031	0.166435	0.0430637	0.0463462	0.0803367	0.398294	0.110462	0.0981331	0.131168	0.0929722	0.0380386	0.0786175	0.0951536	0.0497873	0.0937016	0.153762	0.193004	0.11549	0.0593108	0.110723	0.140308
CosteaPI_2017__SID713A026-11-0-0__bin_49	0.650924	0.90431	0.394585	1.18418	0.328761	0.231391	1.07526	0.526961	0.617334	0.42258	1.27003	0.775673	0.274496	0.287949	0.356702	0.519653	0.526097	0.573953	0.905034	0.776013	0.585338	0.203943	0.271653	1.26967	0.17194	0.425119	1.7727	0.620907	1.08944	0.528165	1.23021	0.692842
CosteaPI_2017__SID713A026-11-0-0__bin_65	0.0864889	0.0878004	0.0589798	0.0745075	0.08461	0.0852682	0.112931	0.0910232	0.103137	0.106032	0.10497	0.0844797	0.0520214	0.038022	0.0300187	0.0646287	0.0653721	0.0513924	0.0434161	0.0565413	0.0601108	0.0390531	0.0601372	0.0583188	0.0284041	0.057599	0.0721986	0.0486588	0.0376039	0.0305198	0.0300222	0.0485197
CosteaPI_2017__SID713A026-11-90-0__bin_47	0.686608	0.73542	0.330903	0.883433	0.353009	0.798472	2.80819	0.917757	1.78806	0.97308	14.6885	0.766693	0.448402	0.231915	0.803056	0.193099	0.525701	0.242945	0.351269	0.424549	0.513892	0.0880774	1.22609	0.943266	0.170391	0.317803	1.24835	0.708485	0.334891	0.151532	9.60379	2.07063
CosteaPI_2017__SID713A028-11-0-0__bin_20	0.119047	0.13555	0.0804836	0.0970326	0.109466	0.162762	0.0820544	0.120688	0.138514	0.200292	0.147021	0.11106	0.0701433	0.0328866	0.0243841	0.0502032	0.0641856	0.046148	0.0422397	0.0449289	0.0553013	0.0325044	0.0844162	0.0552768	0.0411282	0.053207	0.0744468	0.047214	0.0620006	0.0586243	0.0471998	0.0610443
CosteaPI_2017__SID713A028-11-0-0__bin_37	0.0785139	0.0924866	0.0449522	0.0780892	0.0984963	0.0591503	0.089252	0.0663175	0.0831568	0.0954781	0.0981412	0.0588478	0.0554507	0.0256601	0.0238796	0.0337771	0.0376603	0.0664273	0.0556443	0.0693896	0.122107	0.094615	0.0875604	0.0317209	0.0207875	0.0351459	0.0488614	0.0179946	0.0272053	0.0303928	0.0282186	0.0364234
CosteaPI_2017__SID713A028-11-0-0__bin_44	0.32682	0.492057	0.16084	0.3497	0.116624	0.153666	0.684353	0.259999	0.352236	0.372382	0.702965	0.641646	0.107395	0.0597042	0.0479885	0.0636493	0.0945655	0.0751707	0.0780396	0.0882212	0.0684515	0.0608765	0.0741039	0.135287	0.0493245	0.0667535	0.374474	0.0568115	0.0911065	0.0504671	0.0692774	0.0549246
CosteaPI_2017__SID713A030-11-0-0__bin_42	0.0414504	0.0474253	0.040083	0.0403868	0.0423244	0.0487133	0.0489449	0.050745	0.0436991	0.0586173	0.0543007	0.0536769	0.0467569	0.0213135	0.0156754	0.0375835	0.0345635	0.0312513	0.0243281	0.0279837	0.0364124	0.0153094	0.0426635	0.0319691	0.0195683	0.0383971	0.0444937	0.0199042	0.0367912	0.0227639	0.0243208	0.0344042
CosteaPI_2017__SID713A037-11-90-0__bin_24	0.844163	1.10084	0.359925	0.699666	0.20457	0.133909	0.833921	0.187051	0.248383	0.351258	0.912281	0.223321	0.124672	0.0515215	0.0455734	0.0778468	0.155079	0.0768609	0.0895	0.0914955	0.074698	0.0318342	0.0856878	0.0965287	0.0379974	0.0680397	0.179399	0.0621267	0.113793	0.0442208	0.107702	0.0892598
CosteaPI_2017__SID713A039-11-0-0__bin_12	1.10987	1.41788	0.760142	1.8969	0.52288	0.295524	1.44189	0.647495	0.868273	0.572621	2.24046	0.893402	0.303684	0.435559	0.44365	0.520464	1.16833	0.881588	1.0469	1.14888	0.709372	0.222436	0.383634	1.86105	0.204326	0.699623	1.4097	0.761968	0.921309	0.366665	1.14911	0.671258
CosteaPI_2017__SID713A039-11-0-0__bin_82	0.141728	0.12931	0.0753194	0.136261	0.126359	0.0917803	0.154892	0.100703	0.151418	0.133908	0.15658	0.0799089	0.0636005	0.031995	0.0361189	0.0673317	0.0621891	0.0773023	0.0520889	0.0674512	0.0677038	0.0565167	0.121294	0.0456232	0.0327323	0.0677298	0.152052	0.0489189	0.0748823	0.126257	0.0412096	0.0648913
CosteaPI_2017__SID713A039-11-0-0__bin_86	0.0791247	0.0903988	0.0687937	0.0658034	0.067905	0.122257	0.16624	0.0948021	0.135339	0.146492	0.121827	0.107172	0.0889742	0.0359382	0.0236818	0.0672891	0.0623855	0.0442279	0.0364807	0.0363583	0.0578505	0.0276122	0.0559995	0.10247	0.0506913	0.121793	0.0595328	0.0177229	0.0374871	0.0515392	0.0198838	0.0378125
CosteaPI_2017__SID713A039-11-90-0__bin_58	0.121865	0.134627	0.122441	0.326781	0.115797	0.154529	0.149483	0.149689	0.12806	0.19303	0.146922	0.1933	0.152133	0.161998	0.20839	0.240918	0.247157	0.141634	0.134781	0.0906287	0.303927	0.0623289	0.120951	0.135785	0.366454	0.265973	0.0533377	0.0196343	0.0365843	0.0407097	0.0394241	0.103582
CosteaPI_2017__SID713A039-11-90-0__bin_7	0.0881656	0.0793124	0.0496077	0.0597317	0.0574068	0.0768123	0.072955	0.0618989	0.108536	0.094606	0.0811013	0.0577103	0.0352682	0.0219905	0.0215597	0.0332489	0.0538369	0.038536	0.0329875	0.0401252	0.0473384	0.0215191	0.0412083	0.0410397	0.0143682	0.0468871	0.0517918	0.0309572	0.0362006	0.018563	0.0277663	0.032865
CosteaPI_2017__SID713A040-11-0-0__bin_1	0.057978	0.060449	0.0373425	0.0547337	0.06867	0.0521594	0.069303	0.0558209	0.0711366	0.0749038	0.0659004	0.0509467	0.0402531	0.0232166	0.0263739	0.0373109	0.0373003	0.0461378	0.0348645	0.0644551	0.0453786	0.0353024	0.0590038	0.0251789	0.0189016	0.0449929	0.165523	0.0683381	0.174789	0.16974	0.0511598	0.0746904
CosteaPI_2017__SID713A040-11-0-0__bin_65	2.63187	2.86654	0.757042	1.97358	0.551813	0.26741	2.29488	0.341082	0.535294	0.793405	2.18195	0.323835	0.180684	0.0420624	0.0421212	0.0662333	0.0950194	0.0784701	0.0675227	0.075094	0.0612806	0.0338026	0.187457	0.0820459	0.0371782	0.0762357	0.111043	0.0672146	0.0651843	0.0602464	0.0622948	0.0703137
CosteaPI_2017__SID713A040-11-90-0__bin_29	0.0804137	0.0735814	0.0618468	0.0687351	0.0619115	0.075342	0.085382	0.0865765	0.0944438	0.0940073	0.0919806	0.0745368	0.0563089	0.0300945	0.0314178	0.0450515	0.0428351	0.0435048	0.0421585	0.0469067	0.0547615	0.0264728	0.0465217	0.0406829	0.0236299	0.0463624	0.0804074	0.0249105	0.0609318	0.0682312	0.0308633	0.0446809
CosteaPI_2017__SID713A045-11-0-0__bin_14	0.0900654	0.0786308	0.094706	0.048614	0.076081	0.157436	0.0970246	0.13513	0.100398	0.131318	0.0720182	0.165466	0.116784	0.0391039	0.0264758	0.0687074	0.0807954	0.0377427	0.0305583	0.0351777	0.0659118	0.0277	0.0671965	0.0567376	0.0643857	0.0604562	0.113219	0.0288084	0.102022	0.0783448	0.044658	0.144309
CosteaPI_2017__SID713A045-11-0-0__bin_53	0.0458964	0.0555097	0.0404512	0.0427146	0.0432423	0.0534873	0.0528587	0.050663	0.0496881	0.0663979	0.055758	0.0589768	0.0546372	0.0232381	0.0197168	0.0314924	0.0377596	0.0313936	0.028296	0.0292913	0.0377056	0.0167929	0.0432495	0.0390981	0.0214036	0.0326244	0.0541435	0.0311941	0.0578353	0.0253518	0.0337982	0.0431764
CosteaPI_2017__SID713A049-11-0-0__bin_51	0.108391	0.11392	0.0802174	0.100136	0.150809	0.101752	0.133884	0.100684	0.118787	0.139267	0.105414	0.0700587	0.0980751	0.0524636	0.049927	0.0806205	0.0672103	0.0794649	0.0527114	0.0917942	0.0778588	0.0584151	0.163266	0.038715	0.0367289	0.0579718	0.0939405	0.0300347	0.0458448	0.0613953	0.0580218	0.083345
CosteaPI_2017__SID713A049-11-0-0__bin_55	0.0726919	0.0832177	0.0365613	0.0659135	0.0880194	0.0507823	0.0815249	0.0532253	0.0764928	0.0797301	0.0659864	0.050259	0.0413611	0.0298408	0.0295427	0.0457021	0.0423118	0.0728188	0.0435458	0.0737968	0.0644724	0.0675788	0.0762741	0.0257838	0.0215432	0.0473544	0.0782053	0.0243632	0.033245	0.0527965	0.0352902	0.0656109
CosteaPI_2017__SID713A049-11-0-0__bin_66	0.0945445	0.0725824	0.0459335	0.0951425	0.10777	0.0531722	0.0686428	0.0553865	0.0751284	0.074335	0.0723019	0.0724971	0.0461136	0.0447833	0.227395	0.0767725	0.728404	2.05401	1.15412	1.395	2.68756	3.82935	0.101886	0.720459	0.0259105	0.0935196	0.492923	0.329748	1.59161	1.05543	0.134798	1.24435
CosteaPI_2017__SID713A049-11-90-0__bin_21	0.0160664	0.0198764	0.0105066	0.0136958	0.0171643	0.012038	0.0189276	0.0122762	0.0196285	0.0199801	0.0166153	0.011853	0.011557	0.0048623	0.00522099	0.00704639	0.0069991	0.00859226	0.00594161	0.00747052	0.0103555	0.00550464	0.0168827	0.00595734	0.00366814	0.00972967	0.0228853	0.0143254	0.0303163	0.0228094	0.00827987	0.0233597
CosteaPI_2017__SID713A051-11-0-0__bin_11	0.451962	0.339213	0.245152	0.126193	0.206038	0.284838	0.358939	0.352805	0.289409	0.453791	0.203231	0.396826	0.226948	0.153905	0.054741	0.329876	0.229605	0.073269	0.0557619	0.0837468	0.237585	0.0889696	0.164134	0.130405	0.0869346	0.278803	0.0622281	0.0154692	0.030636	0.106414	0.0321193	0.217921
CosteaPI_2017__SID713A051-11-0-0__bin_58	1.85717	2.4285	2.23146	0.74894	2.41653	2.92605	4.18223	2.82334	2.47108	3.81051	1.72	5.4665	5.95967	2.81005	0.485618	4.88547	2.26919	0.710146	1.17203	0.694176	2.93592	0.597539	1.87772	2.93144	2.03312	5.1029	1.04383	0.164657	0.593091	1.21325	0.196456	2.13213
CosteaPI_2017__SID713A051-11-90-0__bin_34	0.126832	0.103929	0.0739714	0.0970979	0.0978332	0.155003	0.0736765	0.12786	0.142591	0.192873	0.112275	0.0646121	0.0541325	0.0243932	0.0428506	0.0502409	0.0478631	0.0524531	0.0469259	0.090082	0.0469434	0.0395457	0.0848666	0.0393412	0.0350116	0.0568348	0.0734676	0.0433007	0.0388953	0.042645	0.0378746	0.0563712
CosteaPI_2017__SID713A052-11-0-0__bin_3	0.0921408	0.0878906	0.0645234	0.0768362	0.0711437	0.109314	0.0723273	0.0985365	0.115126	0.136399	0.0984955	0.0763063	0.0476078	0.0193026	0.022265	0.0423991	0.0521298	0.0418632	0.0340993	0.0415471	0.0460037	0.0303636	0.0484249	0.0329806	0.0347648	0.0450624	0.0609709	0.0252047	0.0285262	0.0245758	0.0250745	0.0349226
CosteaPI_2017__SID713A052-11-0-0__bin_50	0.0791055	0.0897935	0.0715492	0.0738792	0.0622273	0.0770675	0.105166	0.0754558	0.0747573	0.0905841	0.109227	0.103908	0.0769218	0.0366142	0.0219432	0.0432033	0.0482246	0.0390724	0.0340792	0.0389473	0.050498	0.021947	0.0590693	0.0527333	0.0337383	0.0446258	0.0507411	0.0259204	0.0443967	0.0320275	0.0375225	0.0502316
CosteaPI_2017__SID713A052-11-90-0__bin_12	0.0771192	0.0775774	0.058944	0.0550756	0.067463	0.0924669	0.0947899	0.0770962	0.0822889	0.10561	0.0799087	0.107822	0.0728467	0.0437075	0.0279537	0.0578958	0.0528052	0.0406134	0.0366855	0.0585997	0.0577197	0.0311229	0.0608772	0.0543122	0.0434608	0.0502912	0.0708713	0.0213623	0.0530913	0.0339282	0.0398557	0.0542583
CosteaPI_2017__SID713A052-11-90-0__bin_4	0.0907633	0.117594	0.0861128	0.0672606	0.109045	0.148854	0.0945202	0.126038	0.099381	0.139115	0.0975809	0.140876	0.122416	0.0516116	0.0507961	0.0772695	0.0679749	0.0600251	0.0452185	0.0435826	0.0754274	0.0316126	0.130123	0.0637456	0.0953799	0.0653832	0.0738614	0.0333046	0.0597566	0.0680738	0.0434587	0.0958472
CosteaPI_2017__SID713A052-11-90-0__bin_63	0.0392977	0.0472768	0.0349315	0.0359879	0.0324021	0.0401001	0.0501903	0.041176	0.043848	0.0596449	0.0517331	0.0538636	0.0345728	0.0186347	0.0230436	0.0419685	0.0687176	0.0470082	0.0376543	0.0532469	0.0670909	0.0447862	0.0288331	0.0494963	0.030595	0.0483089	0.050545	0.0550076	0.131612	0.0379779	0.0259054	0.0339145
CosteaPI_2017__SID713A052-11-90-0__bin_86	0.0894616	0.0832277	0.054198	0.0956713	0.102663	0.0680432	0.102228	0.0739725	0.131282	0.103458	0.400084	0.0711345	0.0777755	0.0383655	0.0312922	0.0565468	0.0509282	0.0838901	0.042103	0.073298	0.0589101	0.053322	0.139316	0.0372247	0.0435243	0.0706146	0.114279	0.0782161	0.0530048	0.122034	0.136443	0.0917268
CosteaPI_2017__SID713A055-11-0-0__bin_30	0.00446702	0.00562952	0.00456559	0.00361732	0.00564236	0.00883211	0.00596349	0.0104517	0.00712161	0.00718559	0.00741174	0.011225	0.00746253	0.00449352	0.00221187	0.00346368	0.00619043	0.00384711	0.00301166	0.00573238	0.00702666	0.00680456	0.00691441	0.00492803	0.00246942	0.00390008	0.0182438	0.00425926	0.0393237	0.010115	0.00497283	0.00887406
CosteaPI_2017__SID713A055-11-0-0__bin_51	0.838684	1.09454	0.348931	0.726972	0.202727	0.134656	0.860332	0.185378	0.268019	0.352724	0.921582	0.255204	0.131661	0.0455781	0.0489854	0.0702011	0.136541	0.0852098	0.101373	0.113195	0.0788658	0.0397579	0.0855846	0.121266	0.0411434	0.0813059	0.166067	0.118726	0.109188	0.044369	0.144231	0.0707134
CosteaPI_2017__SID713A055-11-0-0__bin_57	0.138092	0.135917	0.0952647	0.0842906	0.15311	0.117098	0.333615	0.167241	0.131687	0.153005	0.127142	0.147553	0.114171	0.0820096	0.0452956	0.10906	0.0840391	0.0582684	0.0508424	0.0496113	0.0918005	0.0350588	0.0937877	0.0932404	0.0423842	0.112079	0.0858985	0.0334879	0.0358607	0.0365921	0.0375937	0.0742042
CosteaPI_2017__SID713A055-11-0-0__bin_79	0.181593	0.146842	0.0788154	0.0856527	0.18133	0.155925	0.360182	0.154852	0.148885	0.216364	0.142152	0.131251	0.120493	0.109309	0.0564482	0.109225	0.0850234	0.0605145	0.0383563	0.0541242	0.0996475	0.0441139	0.124325	0.0773668	0.055545	0.0903058	0.0829491	0.0228186	0.0323008	0.0523804	0.035147	0.0988701
CosteaPI_2017__SID713A055-11-90-0__bin_42	0.0207701	0.02291	0.0132277	0.0199844	0.0232789	0.0181656	0.0204168	0.0191928	0.0224271	0.02446	0.0285563	0.016037	0.0138922	0.00735058	0.00939398	0.0104921	0.0141326	0.0126856	0.00970497	0.018274	0.0138608	0.00894916	0.0199188	0.00867477	0.00554411	0.0133554	0.0158066	0.00782679	0.0128208	0.0102572	0.00768508	0.0108742
CosteaPI_2017__SID713A056-11-0-0__bin_43	0.0931664	0.116916	0.0624377	0.0883511	0.103053	0.0787744	0.100597	0.0849694	0.089392	0.114169	0.11729	0.0785385	0.0768373	0.0332196	0.0287166	0.0469121	0.0472492	0.0531869	0.0408802	0.0448549	0.0483189	0.0235591	0.104873	0.0423525	0.026758	0.044828	0.0690662	0.0315512	0.0421708	0.0540903	0.0387531	0.0465616
CosteaPI_2017__SID713A056-11-0-0__bin_69	0.146372	0.096734	0.0579368	0.149336	0.136301	0.132125	0.135492	0.0895609	0.142721	0.137198	0.0868309	0.0572636	0.0614829	0.0314838	0.0325165	0.064105	0.0530556	0.0607705	0.0363702	0.0576708	0.0613303	0.0602972	0.117291	0.0434271	0.0343273	0.0462005	0.105346	0.0359624	0.036217	0.0414368	0.0288997	0.0536451
CosteaPI_2017__SID713A056-11-90-0__bin_27	0.107929	0.116198	0.0521885	0.10943	0.149036	0.0826344	0.131437	0.0824513	0.122134	0.119391	0.119201	0.0710106	0.0792513	0.0431524	0.038137	0.106781	0.0759839	0.10952	0.101551	0.112614	0.0846312	0.113609	0.156466	0.0390262	0.0500592	0.053578	0.301132	0.179373	0.131964	0.119847	0.0459297	0.0837961
CosteaPI_2017__SID713A058-11-0-0__bin_42	0.00744537	0.00778249	0.00788068	0.00636797	0.00670808	0.0133025	0.00902754	0.00979768	0.00918579	0.0104788	0.0101002	0.0120162	0.00896694	0.00314103	0.00399442	0.00561885	0.00700335	0.00839226	0.00784904	0.00913504	0.0115415	0.00539372	0.00663009	0.00645041	0.00731435	0.0070943	0.0151107	0.00955859	0.0514729	0.0180663	0.00986448	0.0120259
CosteaPI_2017__SID713A058-11-90-0__bin_12	0.0824727	0.0888377	0.0729723	0.0565755	0.0840662	0.114737	0.0994263	0.105691	0.0976023	0.128885	0.0827554	0.136024	0.112369	0.0475968	0.0331587	0.0724943	0.079018	0.0544194	0.0418164	0.0476266	0.0874222	0.0351119	0.0793458	0.0764997	0.0770679	0.0750498	0.0862508	0.0293953	0.0685882	0.0469719	0.0548104	0.0860482
CosteaPI_2017__SID713A058-11-90-0__bin_58	0.332523	0.233055	0.113242	0.131473	0.271249	0.237749	0.629476	0.258354	0.225044	0.31953	0.226438	0.181289	0.179902	0.142533	0.0549719	0.128208	0.100779	0.0763265	0.0599941	0.0587361	0.170473	0.0517825	0.152885	0.138007	0.108971	0.150702	0.113289	0.0342325	0.0380281	0.0847272	0.055337	0.203247
CosteaPI_2017__SID713A062-11-0-0__bin_5	0.0782062	0.08221	0.0727227	0.0487697	0.0584452	0.122619	0.081744	0.118469	0.0962949	0.120243	0.0864322	0.126214	0.0741012	0.0400782	0.019694	0.0585578	0.0612817	0.0389885	0.0319404	0.0348823	0.05998	0.0226664	0.0555294	0.0707972	0.0452439	0.0591081	0.0645607	0.0282946	0.0573633	0.0403451	0.0393003	0.0774828
CosteaPI_2017__SID713A062-11-90-0__bin_12	0.0626913	0.0629268	0.0448832	0.0504234	0.0476649	0.0679083	0.0662515	0.0675402	0.0704481	0.0784917	0.0707404	0.0833151	0.0528644	0.0270908	0.0250895	0.0397745	0.0501726	0.0333244	0.0305169	0.0358272	0.0455109	0.0221013	0.0361408	0.0899272	0.0419289	0.0529236	0.0674581	0.0243722	0.0540381	0.0324989	0.0277794	0.0633164
CosteaPI_2017__SID713A062-11-90-0__bin_45	0.164379	0.145224	0.185665	0.0657558	0.133584	0.29981	0.147145	0.269653	0.199286	0.232726	0.114198	0.269779	0.186372	0.0565291	0.0254138	0.0995058	0.100193	0.0452448	0.0329083	0.0352961	0.0866379	0.0255133	0.136295	0.0637148	0.0613059	0.0615403	0.12996	0.050162	0.120148	0.103501	0.0690496	0.203835
CosteaPI_2017__SID713A063-11-0-0__bin_36	0.0890138	0.0835048	0.062613	0.0733238	0.101892	0.0969096	0.0924496	0.0954301	0.100917	0.110442	0.0901337	0.112028	0.0800054	0.0465468	0.0399787	0.0708592	0.0658385	0.0476811	0.0355823	0.0415364	0.0630756	0.0417515	0.0807517	0.0750891	0.0729535	0.0805478	0.0857178	0.0245338	0.0417477	0.0612948	0.0255143	0.0596319
CosteaPI_2017__SID713A063-11-0-0__bin_4	0.10056	0.0945965	0.111088	0.0596052	0.101745	0.178345	0.114455	0.164727	0.160755	0.174852	0.0958108	0.18167	0.143749	0.0608541	0.0255578	0.0884854	0.110261	0.0481615	0.0330184	0.0390226	0.0928425	0.0302884	0.0886487	0.0837779	0.0992591	0.129821	0.104394	0.0490611	0.11684	0.0795063	0.0559757	0.183241
CosteaPI_2017__SID713A063-11-90-0__bin_14	0.103301	0.104998	0.0852624	0.0670192	0.082168	0.123819	0.11206	0.107274	0.139592	0.133848	0.110115	0.140009	0.109174	0.0611365	0.0348893	0.0888358	0.0852471	0.0469637	0.0423387	0.0485024	0.0747179	0.0399271	0.0661507	0.115249	0.0604723	0.101499	0.112305	0.0408555	0.0949368	0.0520542	0.0504366	0.0938205
CosteaPI_2017__SID713A063-11-90-0__bin_76	0.082283	0.081884	0.0785846	0.0547526	0.0698105	0.118485	0.0952588	0.107972	0.0977553	0.125539	0.0869825	0.134287	0.106337	0.0458271	0.0269307	0.0719972	0.0840267	0.0484417	0.0377917	0.0466441	0.0729868	0.0350955	0.0671735	0.0573735	0.0508204	0.0843309	0.0770371	0.0393215	0.0997883	0.0675927	0.0424277	0.104183
CosteaPI_2017__SID713A066-11-0-0__bin_42	0.0521811	0.0632366	0.0427718	0.0500894	0.0475636	0.0502023	0.056662	0.0575054	0.0523488	0.0701112	0.0732869	0.0904833	0.0646594	0.0227954	0.0217685	0.0363115	0.0406128	0.0391642	0.0334648	0.0415473	0.0389913	0.0201765	0.0535123	0.0395814	0.0321547	0.0410794	0.0582805	0.0339122	0.0663581	0.0374689	0.0377261	0.0527724
CosteaPI_2017__SID713A066-11-0-0__bin_48	0.213372	0.24326	0.0923395	0.18212	0.103543	0.069205	0.296842	0.106378	0.131674	0.152673	0.273389	0.161138	0.0624176	0.0353914	0.0294086	0.0413296	0.0523692	0.0521016	0.0483032	0.0486554	0.045696	0.028601	0.0743203	0.0569722	0.0223177	0.0487787	0.107643	0.0347127	0.0408665	0.0337498	0.0351226	0.0401489
CosteaPI_2017__SID713A073-11-0-0__bin_1	0.155106	0.127474	0.157667	0.066521	0.130641	0.275216	0.13926	0.25653	0.182059	0.209988	0.108376	0.286402	0.188882	0.0578183	0.0230616	0.0903526	0.122391	0.0460369	0.0389542	0.0390995	0.0817913	0.0295057	0.106133	0.0755535	0.0492644	0.0764894	0.124906	0.0430153	0.0971303	0.0812211	0.0611722	0.154276
CosteaPI_2017__SID713A073-11-90-0__bin_17	0.00465289	0.00531494	0.00426023	0.00526903	0.00274958	0.00411026	0.00416084	0.00419918	0.00467009	0.00553452	0.0063077	0.00554633	0.00396468	0.0018534	0.00166971	0.00305736	0.00416387	0.00344455	0.00372202	0.00365205	0.00338784	0.00177376	0.0032138	0.00367362	0.00215761	0.00359348	0.00851177	0.00264483	0.0350747	0.00878213	0.00398997	0.00506837
CosteaPI_2017__SID713A074-11-0-0__bin_73	0.0746272	0.0829704	0.0545761	0.0610976	0.0649953	0.148716	0.0869524	0.113281	0.136907	0.125977	0.0904785	0.0936953	0.0556102	0.0320462	0.022976	0.0526409	0.0644836	0.0379325	0.029386	0.0373484	0.0490028	0.0319056	0.0472322	0.0488043	0.0221045	0.0473661	0.0560863	0.0216894	0.0369666	0.0253588	0.0259155	0.043552
CosteaPI_2017__SID713A076-11-0-0__bin_25	0.0174145	0.0184907	0.00912818	0.0137584	0.0118887	0.0122354	0.0199423	0.0108515	0.0124168	0.0162094	0.0218566	0.019392	0.0135738	0.00898633	0.00676386	0.0142188	0.0126868	0.0127504	0.0164633	0.0167018	0.0162641	0.00998327	0.0109045	0.0205955	0.00961954	0.0127902	0.0401352	0.0196412	0.136692	0.0392498	0.069337	0.0250246
[truncated: 3,784 more rows]
