# Supplementary material for: Gut microbiome determines therapeutic effects of OCA on NAFLD by modulating bile acid metabolism
Source: NPJ Biofilms Microbiomes. 2023 May 31;9:29. doi: 10.1038/s41522-023-00399-z (PMC10232493; doi:10.1038/s41522-023-00399-z)
Supplement: Supplementary file 4 — Supplementary Table 3 [file 41522_2023_399_MOESM4_ESM.xlsx]

## Sheet: Sheet1
Supplementary Table 3. Enzymens encoding by differential SGBs in ND vs. HFD and OCA vs. HFD
ref_SGB_ID	BSHs (EC:3.5.1.24)	7α-HSDs (EC:1.1.1.159)	Enrich_Group	pval	Comparing_groups	Taxonomy
4037	1	0	ND	0.000276426	ND vs. HFD	k__Bacteria;Firmicutes;f__Lactobacillaceae;g__Lactobacillus;s__Lactobacillus_gasseri
2275	1	0	ND	0.0439731	ND vs. HFD	k__Bacteria;Firmicutes;f__Erysipelotrichaceae;g__Erysipelatoclostridium;s__Clostridium_innocuum
1934	2	0	ND	0.00122336	ND vs. HFD	d__Bacteria;Firmicutes;f__Enterococcaceae;g__Enterococcus_B;s__Enterococcus_B lactis
9992	2	0	ND	0.027834	ND vs. HFD	d__Bacteria;Bacteroidota;f__UBA1820;g__Merdimorpha;s__Merdimorpha sp003150615
1861	2	1	ND	0.0140325	ND vs. HFD	k__Bacteria;Firmicutes;f__Lactobacillaceae;g__Lactobacillus;s__Lactobacillus_helveticus
6588	1	0	ND	1.7e-05	ND vs. HFD	k__Bacteria;Actinobacteria;f__Eggerthellaceae;g__Adlercreutzia;s__g__Adlercreutzia sp.
4972	0	0	ND	0.00641876	ND vs. HFD	k__Bacteria;Firmicutes;f__Lactobacillaceae;g__Lactobacillus;s__Lactobacillus_reuteri
10028	1	0	ND	0.0199878	ND vs. HFD	d__Bacteria;Firmicutes;f__Lactobacillaceae;g__Ligilactobacillus;s__Ligilactobacillus animalis
15080	0	0	ND	0.00261825	ND vs. HFD	k__Bacteria;Actinobacteria;f__Eggerthellaceae;g__Adlercreutzia;s__g__Adlercreutzia sp.
2136	1	0	ND	0.000137504	ND vs. HFD	d__Bacteria;Bacteroidota;f__Muribaculaceae;g__Paramuribaculum;s__Paramuribaculum sp001689535
2325	3	1	ND	0.0439731	ND vs. HFD	k__Bacteria;Firmicutes;f__Lactobacillaceae;g__Lactobacillus;s__Lactobacillus_gasseri
1879	2	1	ND	0.000276426	ND vs. HFD	k__Bacteria;Bacteroidetes;f__Tannerellaceae;g__Parabacteroides;s__Parabacteroides_distasonis
17279	1	0	ND	0.000137504	ND vs. HFD	d__Bacteria;Proteobacteria;f__Enterobacteriaceae;g__Proteus;s__Proteus mirabilis
4185	1	0	ND	0.0439731	ND vs. HFD	k__Bacteria;Bacteroidetes;f__Bacteroidaceae;g__f__Bacteroidaceae_noname;s__f__Bacteroidaceae sp.
7038	3	0	HFD	9.5e-05	ND vs. HFD	d__Bacteria;Bacteroidota;f__Bacteroidaceae;g__Bacteroides;s__Bacteroides thetaiotaomicron
7968	1	0	HFD	0.027834	ND vs. HFD	d__Bacteria;Firmicutes;f__Anaeroplasmataceae;g__Pelethenecus;s__Pelethenecus sp900540705
7048	2	0	HFD	0.0236536	ND vs. HFD	d__Bacteria;Firmicutes_A;f__Lachnospiraceae;g__UBA2882;s__UBA2882 sp002362385
14800	1	0	HFD	5.67e-06	ND vs. HFD	d__Bacteria;Proteobacteria;f__Enterobacteriaceae;g__Morganella;s__Morganella morganii
7095	1	0	HFD	6.38e-05	ND vs. HFD	k__Bacteria;Bacteroidetes;f__Prevotellaceae;g__f__Prevotellaceae_noname;s__f__Prevotellaceae sp.
7076	1	0	HFD	0.0116539	ND vs. HFD	k__Bacteria;Firmicutes;f__Clostridiales_unclassified;g__f__Clostridiales_unclassified_noname;s__f__Clostridiales_unclassified sp.
14797	1	0	HFD	9.92e-06	ND vs. HFD	k__Bacteria;Firmicutes;f__Lactobacillaceae;g__Lactobacillus;s__Lactobacillus_johnsonii
2082	1	0	HFD	0.0325843	ND vs. HFD	k__Bacteria;Bacteroidetes;f__Prevotellaceae;g__f__Prevotellaceae_noname;s__f__Prevotellaceae sp.
7039	3	0	HFD	0.000197042	ND vs. HFD	k__Bacteria;Bacteroidetes;f__Rikenellaceae;g__Alistipes;s__Alistipes_indistinctus
2087	0	2	HFD	0.0325843	ND vs. HFD	k__Bacteria;Bacteroidetes;f__Bacteroidaceae;g__Bacteroides;s__g__Bacteroides sp.
2095	2	2	HFD	1.7e-05	ND vs. HFD	k__Bacteria;Actinobacteria;f__Bifidobacteriaceae;g__Bifidobacterium;s__Bifidobacterium_pseudolongum
7041	2	0	HFD	0.00122336	ND vs. HFD	k__Bacteria;Firmicutes;f__Lachnospiraceae;g__f__Lachnospiraceae_noname;s__f__Lachnospiraceae sp.
14829	1	0	HFD	2.84e-06	ND vs. HFD	k__Bacteria;Actinobacteria;f__Eggerthellaceae;g__f__Eggerthellaceae_noname;s__f__Eggerthellaceae sp.
7038	3	0	HFD	0.98526	OCA vs. HFD	k__Bacteria;p__Bacteroidetes;c__Bacteroidia;o__Bacteroidales;f__Odoribacteraceae;g__Butyricimonas;s__g__Butyricimonas sp.
7968	1	0	HFD	0.98526	OCA vs. HFD	k__Bacteria;p__Firmicutes;c__Bacilli;o__Lactobacillales;f__Lactobacillaceae;g__Lactobacillus;s__Lactobacillus_gasseri
2163	1	0	HFD	0.974328	OCA vs. HFD	k__Bacteria;p__Proteobacteria;c__Gammaproteobacteria;o__Enterobacterales;f__Enterobacteriaceae;g__Escherichia;s__Escherichia_coli
7076	1	0	HFD	0.963999	OCA vs. HFD	d__Bacteria;p__Firmicutes;c__Bacilli;o__Lactobacillales;f__Enterococcaceae;g__Enterococcus_B;s__Enterococcus_B lactis
7039	3	0	HFD	0.990168	OCA vs. HFD	d__Bacteria;p__Bacteroidota;c__Bacteroidia;o__Bacteroidales;f__Muribaculaceae;g__CAG-485;s__CAG-485 sp905198125
1784	3	1	OCA	0.993641	OCA vs. HFD	d__Bacteria;p__Bacteroidota;c__Bacteroidia;o__Flavobacteriales;f__UBA1820;g__Merdimorpha;s__Merdimorpha sp003150615
10068	0	1	OCA	0.999966	OCA vs. HFD	d__Bacteria;p__Firmicutes;c__Bacilli;o__Lactobacillales;f__Lactobacillaceae;g__Ligilactobacillus;s__Ligilactobacillus animalis
2275	1	0	OCA	0.992064	OCA vs. HFD	k__Bacteria;p__Firmicutes;c__Bacilli;o__Lactobacillales;f__Lactobacillaceae;g__Lactobacillus;s__Lactobacillus_gasseri
9992	2	0	OCA	0.98526	OCA vs. HFD	d__Bacteria;p__Proteobacteria;c__Gammaproteobacteria;o__Enterobacterales;f__Enterobacteriaceae;g__Proteus;s__Proteus mirabilis
1783	2	1	OCA	0.990168	OCA vs. HFD	k__Bacteria;p__Bacteroidetes;c__Bacteroidia;o__Bacteroidales;f__Odoribacteraceae;g__Butyricimonas;s__g__Butyricimonas sp.
1861	2	1	OCA	0.992064	OCA vs. HFD	d__Bacteria;p__Bacteroidota;c__Bacteroidia;o__Bacteroidales;f__Bacteroidaceae;g__Bacteroides;s__Bacteroides thetaiotaomicron
15460	0	0	OCA	0.996025	OCA vs. HFD	k__Bacteria;p__Proteobacteria;c__Deltaproteobacteria;o__Desulfovibrionales;f__Desulfovibrionaceae;g__f__Desulfovibrionaceae_noname;s__f__Desulfovibrionaceae sp.
1810	2	0	OCA	0.99924	OCA vs. HFD	k__Bacteria;p__Bacteroidetes;c__Bacteroidia;o__Bacteroidales;f__Bacteroidaceae;g__Bacteroides;s__g__Bacteroides sp.
2095	2	2	OCA	0.997607	OCA vs. HFD	k__Bacteria;p__Bacteroidetes;c__Bacteroidia;o__Bacteroidales;f__Prevotellaceae;g__f__Prevotellaceae_noname;s__f__Prevotellaceae sp.
2136	1	0	OCA	0.957739	OCA vs. HFD	k__Bacteria;p__Bacteroidetes;c__Bacteroidia;o__Bacteroidales;f__Prevotellaceae;g__f__Prevotellaceae_noname;s__f__Prevotellaceae sp.
2325	3	1	OCA	0.978518	OCA vs. HFD	k__Bacteria;p__Bacteroidetes;c__Bacteroidia;o__Bacteroidales;f__Rikenellaceae;g__Alistipes;s__Alistipes_indistinctus
1879	2	1	OCA	0.98526	OCA vs. HFD	k__Bacteria;p__Bacteroidetes;c__Bacteroidia;o__Bacteroidales;f__Bacteroidaceae;g__Bacteroides;s__g__Bacteroides sp.
17279	1	0	OCA	0.993641	OCA vs. HFD	k__Bacteria;p__Actinobacteria;c__Actinobacteria;o__Bifidobacteriales;f__Bifidobacteriaceae;g__Bifidobacterium;s__Bifidobacterium_pseudolongum
Red colored SGBs were those not classified by previous study, and re-classified in this study by GTDB-TK with GTDB (release207_V2)
