# Supplementary material for: Gut microbiome determines therapeutic effects of OCA on NAFLD by modulating bile acid metabolism
Source: NPJ Biofilms Microbiomes. 2023 May 31;9:29. doi: 10.1038/s41522-023-00399-z (PMC10232493; doi:10.1038/s41522-023-00399-z)
Supplement: Supplementary file 5 — Supplementary Table 4 [file 41522_2023_399_MOESM5_ESM.xlsx]

## Sheet: ND_HFD_OCA_bile_acids_compositi
Supplementary Table 4. Bile acids concentrations in Serum and fecal samples in ND, HFD, and OCA groups
SampleID	Groups	B_CA	B_CDCA	B_DCA	B_GCA	B_GCDCA	B_GDCA	B_GHDCA	B_GUDCA	B_HDCA	B_TCA	B_TCDCA	B_TDCA	B_THDCA	B_TUDCA	B_UDCA	F_CA	F_CDCA	F_DCA	F_GCA	F_GCDCA	F_GDCA	F_GHDCA	F_GUDCA	F_HDCA	F_TCA	F_TCDCA	F_TDCA	F_THDCA	F_TUDCA	F_UDCA
G110	ND	315	30	67.53	1.6	0.02	0.11	0.08	0.62	36.24	4.99	3.44	5.22	3.85	7.09	39.24	5.86263	42.9264	49.0026	0.299649	2.12043	2.11819	2.11819	2.05494	50.761	3.76162	8.03324	2.54933	0.890707	13.9387	50.761
G112	ND	299.02	29.4	61.7	15.87	0.42	0.13	0.1	0	35.5	6.28	22.21	42.45	23.01	51.58	38.37	15.5732	64.7515	65.3675	0.487769	3.0712	3.17697	3.17697	3.00494	66.8356	6.49283	23.4606	4.85057	0.94731	41.4005	66.8356
G11	ND	240.18	41.09	37.87	4.07	0.76	0.17	0.16	0.14	49.82	6.05	9.15	11.34	9.68	15.49	55.24	6.9757	53.6116	52.8327	0.267502	1.01648	1.08815	1.08815	1.01153	55.8513	3.86404	3.86188	3.03328	0.862406	9.99028	55.8513
G12	ND	20.58	13.94	18.06	7.39	0.99	0.1	0.06	0.17	16.55	7.05	3.3	4.46	3.72	7.31	16.06	8.08878	52.9296	57.7073	0.304411	1.55173	1.55704	1.55704	1.51978	60.1378	4.52977	6.77521	3.13205	1.37349	13.8797	60.1378
G13	ND	128.88	20.72	24.12	8.77	1.69	0.75	0.89	0.79	24.87	4.73	3.22	4.03	3.63	3.26	25.85	5.47881	86.1219	102.972	0.26393	2.82471	2.69295	2.69295	2.73577	104.879	3.79576	0.617493	3.03328	0.882383	7.80983	104.879
G14	ND	269.73	67.47	50.84	13.42	1.88	0.6	0.69	0.27	43.19	7.49	11.87	18.01	12.46	24.33	93.3	13.6158	56.5671	68.5012	0.298458	1.73132	1.7098	1.7098	1.65911	70.0505	3.77869	1.67689	2.44069	0.83244	12.4064	70.0505
G15	ND	191.72	35.07	30.72	28.69	1.87	0.59	0.69	0.31	42.45	7.21	17.39	23.21	18.09	30.8	46.56	46.7009	94.5337	94.9636	1.05689	4.0924	4.03911	4.03911	4.0341	97.1094	3.16416	6.709	6.84563	0.662632	15.4119	97.1094
G16	ND	68.7	25.54	59.32	2.79	0.68	0.15	0.13	0.14	30.76	5.85	7.16	8.39	7.65	11.13	32.8	36.1075	57.9312	63.9747	0.552063	1.95141	1.92156	1.92156	1.83328	66.0319	3.98353	8.03324	2.83575	0.670956	13.9387	66.0319
G17	ND	112.1	24.85	50.31	0.91	0.72	0.16	0.14	0.36	29.92	6.21	3.99	6.31	4.42	8.98	31.8	15.65	201.386	200.117	0.45324	10.8182	10.7245	10.7245	10.3199	160.336	8.40468	37.5638	9.99625	1.37349	43.3452	197.843
G18	ND	325.65	27.34	74.15	0.54	0	0.01	0	0.18	32.97	5.07	2.95	3.9	3.36	5.74	35.4	3.85526	121.815	148.237	0.231783	4.93753	4.97689	4.97689	4.8416	148.548	3.31779	6.64279	2.05551	0.834105	14.1154	148.548
G19	ND	192.25	39.8	63.29	0.6	0.64	0.23	0.24	0.21	48.24	6.79	4.83	5.67	5.28	7.74	53.38	5.9394	174.787	199.943	0.330605	10.0963	9.84726	9.84726	9.74993	184.18	3.369	12.9329	7.81353	1.08382	21.4229	189.538
G310	HFD	61.78	23.56	51.9	7.54	0.53	0.17	0.16	0.22	28.34	4.82	17.92	29.97	18.63	33.35	29.94	45.9333	211.616	182.707	0.893774	9.4625	9.24225	9.24225	9.3066	152.567	4.27372	21.9378	7.40859	1.44008	29.909	194.093
G311	HFD	38.08	20.04	48.46	0.87	0.24	0.03	0	0.09	24.03	4.68	13.53	10.38	14.16	13.49	24.86	42.4789	197.066	195.242	1.47957	16.1883	16.3058	16.3058	16.2416	196.504	5.0248	31.6709	13.6506	1.1887	40.104	181.769
G312	HFD	109.97	8.07	70.18	3.56	0	0.02	0	0.46	9.37	4.2	12.39	22.43	12.99	25.52	7.6	0	5.1962	0.527646	1.05094	6.62779	6.59531	6.59531	6.77327	1.47632	1.10039	30.2143	8.98884	0.328012	36.2735	1.47632
G313	HFD	22.63	7.28	35.75	1.55	0	0	0	0	8.39	6.19	6.14	8.48	6.62	10.58	6.45	0	5.16892	0.743524	0.600879	2.40214	2.51145	2.51145	2.43494	1.44417	0.835803	58.8179	14.9345	0.281398	61.496	1.44417
G31	HFD	72.96	26.22	13.71	3.08	0.63	0.2	0.19	0.12	31.61	5.08	4.49	10.99	4.93	12.8	33.79	1.3758	5.31442	1.29018	0.49015	0.688992	0.708503	0.708503	0.710694	1.73083	186.292	385.905	84.4654	10.7462	354.383	1.73083
G32	HFD	32.22	18.06	77.86	0.36	0.28	0.42	0.47	0.41	21.61	4.51	18.62	21.56	19.34	22.28	22.01	171.826	151.597	179.574	5.44437	11.5753	11.3447	11.3447	11.4283	178.822	4.99066	76.6951	22.3419	2.18924	79.7646	178.822
G33	HFD	10.17	6.12	16.76	1.04	1.89	0.66	0.51	0.46	6.98	3.63	6.23	13.07	6.71	15.76	4.79	15.7651	206.387	197.679	0.609213	10.4309	10.1649	10.1649	10.1141	159.8	5.53691	16.8394	5.53205	1.49003	26.2552	184.448
G34	HFD	15.55	7.92	13.1	3.68	0	0.11	0.08	0.1	9.18	3.54	17.74	30.57	18.45	35.91	7.38	167.22	90.8166	100.883	6.01587	5.67702	5.62728	5.62728	5.71244	102.2	7.12442	33.4587	19.774	1.27361	51.8902	102.2
G37	HFD	63.11	22.87	30.98	1.81	0.64	0.53	0.44	0.43	27.5	4.34	21.95	9.69	22.74	12.8	28.95	10.2765	76.8008	99.1419	0.588972	10.2196	9.86239	9.86239	9.7341	100.324	5.05894	20.7459	6.44069	2.25583	27.4928	100.324
G38	HFD	261.48	87.49	88.45	4.11	0.64	0.2	0.19	0.68	10.97	4.51	37.72	8.22	38.84	10.82	122.19	13.3087	74.9593	80.3396	0.448478	3.56419	3.52485	3.52485	3.62244	83.1781	4.01767	13.3964	2.5197	1.10546	21.6586	83.1781
G39	HFD	89.73	24.85	51.37	3.95	1.13	0.32	0.34	0.29	29.92	4.36	20.19	22.69	20.95	28.92	31.8	103.506	150.915	169.476	2.45588	9.60335	9.3935	9.3935	9.60743	170.785	3.88111	33.4587	16.0209	0.552757	38.9254	170.785
G410	OCA	17.79	1.14	30.72	12.08	0.37	0.17	0.16	0.73	0.88	6	35.53	51.37	36.61	65.54	5.23	33.1905	64.9789	65.3675	0.353227	0.608001	0.579938	0.579938	0.584027	66.8356	16.8202	27.0361	3.59625	2.75526	32.5019	66.8356
G411	OCA	5.01	7.94	21.74	0.37	0	0.02	0	0	9.2	3.77	30.8	91.32	31.78	92.79	7.4	95.8296	21.0331	19.7547	2.19394	2.10282	1.98206	1.98206	2.08661	20.8623	4.63219	164.757	35.9716	2.53884	151.071	20.8623
G42	OCA	12.97	1.03	28.6	108.59	0.23	1.04	0.26	0.81	0.74	10.02	0.57	3.84	0.93	5.44	4.96	0	5.08707	0.377925	0.410378	1.48482	1.49956	1.49956	1.38361	1.25663	0.566095	30.5453	5.13699	0.930662	36.8039	1.25663
G43	OCA	208.22	77.18	75.21	122.79	0	3.55	0.32	0.76	41.4	3.14	42.28	25.2	43.49	32.67	71.98	14.9591	26.9668	24.0722	0.407996	1.95669	1.95181	1.95181	1.91244	25.9258	12.0747	34.9153	8.0802	1.13377	37.6289	25.9258
G44	OCA	8.5	1.57	44.22	0.47	0.11	0	0	0.03	1.4	4.73	9.24	45.65	9.77	54.64	5.18	20.5629	7.27868	5.37444	0.392518	0.435453	0.448347	0.448347	0.436778	5.51104	4.06888	22.9309	13.5518	0.960628	30.2625	5.51104
G45	OCA	5.17	4.21	39.46	8.02	0.66	0.19	0.19	0.27	4.64	4.31	5.37	25.72	5.83	31.99	2.02	13.539	19.1688	15.7853	0.704464	1.71195	1.64628	1.64628	1.67178	17.3259	7.20977	16.6408	5.59131	1.00058	22.1301	17.3259
G46	OCA	3.76	5.81	10.48	0.72	0	0	0	0.25	6.77	3.03	2.31	3.8	2.71	5.18	4.74	0	5.31214	0.691295	0.219876	0.463624	0.49221	0.49221	0.430444	1.53258	5.04187	18.5609	5.52217	1.03221	30.4393	1.53258
G47	OCA	15.5	0.72	25.15	25.93	0.62	0.24	0.24	0.97	0.36	4.22	73.49	90.45	75.33	78.49	2.89	1.86325	4.86018	1.4016	0.409187	0.636172	0.669177	0.669177	0.606194	1.08544	5.84417	39.3515	6.45057	3.52106	52.3617	1.08544
G48	OCA	43.67	1.16	14.01	9.75	0.13	0.11	0.09	0.4	0.9	3.28	50.7	87.85	52.08	78.66	4.92	8.08878	17.782	14.6711	0.324652	0.870343	0.850682	0.850682	0.826277	15.7988	3.40314	35.445	8.00119	1.3402	40.8701	15.7988
G49	OCA	67.1	1.97	57.99	17.25	0.4	0.14	0.12	0.67	1.9	4.61	24.14	43.92	24.98	56.17	8.34	62.4374	130.682	146.496	0.400852	1.17846	1.16832	1.16832	1.17303	146.137	9.71908	33.7897	6.92464	2.55549	38.9254	146.137
ND: normal diet group; HFD: high fat diet; OCA:high fat diet with following OCA administration
bile acids with prefix "B_" represents serum bile acids, while "F_" represents fecal bile acids
